# Supplementary material for: Short-term power load forecasting method based on Bagging-stochastic configuration networks
Source: PLoS One. 2024 Mar 19;19(3):e0300229. doi: 10.1371/journal.pone.0300229 (PMC10950235; doi:10.1371/journal.pone.0300229)
Supplement: S1 Data — (ZIP) [file pone.0300229.s001.zip]

Archive with 5 entries (4 files):
- Data Availability Statement/Data Availability Statement.docx
- Data Availability Statement/Input Table (Figures 8 and 9)-Data source for short-term load forecasting.xlsx
- Data Availability Statement/Table 1-Number of hidden nodes of SCNs and the corresponding training error.xlsx
- Data Availability Statement/Table 2-Number of SCNs-based learners and corresponding error.xlsx
- Data Availability Statement/
