# Supplementary material for: Short-term power load forecasting method based on Bagging-stochastic configuration networks
Source: PLoS One. 2024 Mar 19;19(3):e0300229. doi: 10.1371/journal.pone.0300229 (PMC10950235; doi:10.1371/journal.pone.0300229)
Supplement: S1 Data — (ZIP) [file pone.0300229.s001.zip › Data Availability Statement/Input Table (Figures 8 and 9)-Data source for short-term load forecasting.xlsx]

## Sheet: Sheet1
Date	00:00:00	00:15:00	00:30:00	00:45:00	01:00:00	01:15:00	01:30:00	01:45:00	02:00:00	02:15:00	02:30:00	02:45:00	03:00:00	03:15:00	03:30:00	03:45:00	04:00:00	04:15:00	04:30:00	04:45:00	05:00:00	05:15:00	05:30:00	05:45:00	06:00:00	06:15:00	06:30:00	06:45:00	07:00:00	07:15:00	07:30:00	07:45:00	08:00:00	08:15:00	08:30:00	08:45:00	09:00:00	09:15:00	09:30:00	09:45:00	10:00:00	10:15:00	10:30:00	10:45:00	11:00:00	11:15:00	11:30:00	11:45:00	12:00:00
2018-01-01	4454.58	4347.69	4234.12	4145.33	4070.12	3960.79	3897.86	3825.94	3744.28	3691.64	3626.36	3576.53	3519.14	3482.54	3460.56	3421.16	3406.3	3359.55	3336.44	3306.12	3299.99	3275.18	3266.51	3243.05	3204.84	3189.33	3170.32	3143.49	3140.13	3150.54	3146.84	3101.7	3082.38	3096.92	3183.65	3232.49	3305.36	3367.1	3404.87	3466.7	3514.48	3563.7	3619.11	3639.75	3705.62	3707.5	3714.93	3663.26	3566.09
2018-01-02	3058.08	3002.47	2923.4	2834.8	2794.84	2718.94	2675.16	2642.73	2595.49	2573.46	2544.81	2534.53	2510.92	2498.43	2476.8	2478.07	2470.6	2469.13	2478.69	2487.36	2504.49	2531.65	2578.19	2631.42	2702.57	2858.56	2948.3	3135.47	3371.56	3738.28	4087.75	4580.04	5632.9	6616.8	6979.63	7221.46	7369.51	7523.22	7606.75	7708.25	7769.15	7859.11	7941.48	7983.93	8000.37	7998.11	7806.49	7499.3	6593.27
2018-01-03	5167.67	5031.44	4955.89	4898.78	4828.11	4786.6	4723.74	4682.11	4637.21	4611.81	4592.52	4558.87	4535.6	4489.31	4472.94	4457.99	4434.45	4432.72	4395.62	4398.78	4393.14	4387.61	4396.16	4464.6	4489.25	4592.14	4643.66	4779.37	4914.14	5180.24	5430.63	5734.96	6480.7	7403.52	7737.11	7943.91	8029.19	8103	8168.89	8227.44	8296.07	8357.19	8402.4	8421.06	8407.38	8373.23	8147.04	7765.24	6780.47
2018-01-04	5303.03	5174.03	5106.04	5035.11	4968.51	4920.95	4859.16	4810.21	4749.95	4727.98	4709.02	4681.18	4643.36	4583.79	4547.59	4537.78	4507.03	4491.07	4485.64	4469.64	4470.38	4489.24	4495.35	4519.8	4527.07	4602.13	4648.04	4720.96	4853.67	5072.58	5351.81	5662.04	6427.5	7338.6	7666.22	7885.18	7976.81	8078.52	8131.12	8207.93	8258.47	8317.27	8369.89	8391.35	8380.5	8350.8	8134.91	7762.03	6768.37
2018-01-05	5266.5	5168.93	5088.24	5016.97	4939.06	4891.46	4834.11	4776.65	4734.43	4705.63	4673.25	4644.73	4580.99	4546.59	4520.18	4512.3	4484.53	4471.06	4454.31	4414.33	4434.01	4425.67	4421.81	4424.59	4451.71	4494.41	4526.14	4547.47	4616.11	4798.26	4948.28	5216.85	5804.77	6485.75	6731.54	6897.81	6982.99	7077.11	7132.21	7203.62	7271.53	7326	7383.84	7399.6	7410.03	7412.73	7258.53	6936.17	6134.27
2018-01-06	4802.2	4682.14	4636.18	4594.94	4526.26	4483.27	4421.29	4381.94	4332.88	4308.69	4288.87	4272.06	4236.07	4221.95	4184.17	4154.93	4143.02	4135.14	4125.35	4110.04	4117.42	4132.67	4141.63	4188.6	4213.66	4341.57	4407	4506.05	4661.36	4952.96	5189.77	5572.34	6401.19	7394.92	7653.95	7895.76	7969.29	8088.93	8144.32	8245.82	8305.01	8339.73	8383.81	8400.5	8390.13	8361.41	8166.78	7756.67	6759.63
2018-01-07	5238.66	5144.35	5053.24	5005.11	4946.32	4917.99	4868.5	4813.8	4788.09	4741.23	4724.88	4698.39	4656	4638.33	4609.88	4609.51	4564.5	4551.32	4523.54	4526.95	4518.52	4541.92	4559.86	4595.26	4615.54	4709.11	4779.35	4879.84	5016.25	5238.01	5493.13	5812.74	6620.1	7475.17	7801.36	8006.53	8087.57	8190.51	8264.51	8326.3	8362.23	8417.35	8453.88	8472.07	8442.78	8420.87	8196.14	7816.26	6764.28
2018-01-08	5272.99	5182.81	5105.2	5056.13	4990.13	4945.74	4883.22	4843.83	4797.96	4785.68	4731.83	4711.3	4685.57	4661.92	4629.64	4611.17	4591.66	4570.76	4559.03	4551.12	4548.34	4565.4	4586.25	4628.82	4660.54	4723.28	4807.01	4904.88	5044.19	5243.21	5484.81	5825.13	6576.95	7503.56	7815.82	8012.27	8136.09	8248.62	8318.85	8389.92	8441.83	8484.9	8533.47	8546.52	8527.45	8516.74	8292.32	7930.29	6960.4
2018-01-09	5252.39	5157.55	5067.62	5038.3	4968.21	4937.46	4885.74	4860.37	4791.27	4764.89	4738.83	4711.48	4684.45	4670.09	4648.77	4612.94	4599.26	4570.07	4555.51	4552.69	4544.3	4552.99	4552.37	4601	4638.64	4709.34	4788.71	4879.85	5032.04	5270.55	5512.32	5835.46	6681.74	7467.89	7823.9	7988.72	8092.14	8190.53	8255.49	8314.12	8381.2	8416.15	8483.77	8498.72	8496.05	8465.92	8246.61	7875.34	6925.01
2018-01-10	5308.24	5217.75	5132.03	5069.51	5008.43	4980.66	4919.76	4869.16	4821.25	4803.04	4756.1	4731.76	4721.17	4689.4	4672.67	4642.96	4616.92	4586.85	4575.83	4563.93	4544.39	4572.49	4597.99	4607.22	4656.61	4741.94	4828.71	4929.12	5058.67	5289.93	5555.73	5866.58	6667.03	7545.62	7864.39	8034.36	8149.23	8252.33	8305.5	8375.11	8413.66	8447.91	8509.09	8524.78	8508.18	8469.86	8234.13	7883.57	6822.05
2018-01-11	5340.32	5229.38	5142.12	5074.36	4993.56	4960.22	4885.11	4839.78	4783.23	4770.24	4723.06	4710.14	4674.09	4652.77	4615.83	4580.8	4554.96	4544.16	4530.19	4520.89	4512.95	4512	4521.49	4538.77	4568.52	4650.13	4677.14	4740.73	4852.53	5060.87	5321.85	5635.28	6393.26	7244.88	7547.5	7750.09	7864.24	7970.08	8042.84	8091.09	8137.92	8184.71	8242.7	8246.59	8268.33	8222.24	8006.66	7667.48	6701.93
2018-01-12	5121.91	5032.95	4950.64	4897.03	4808.74	4773.94	4710.82	4652.81	4596.77	4556.92	4517.56	4485.35	4446.4	4420.84	4400.04	4378.08	4352.47	4326.23	4294.96	4282.69	4283.19	4252.01	4259.63	4276.52	4284.45	4316.47	4360.07	4375.38	4429.83	4552.12	4722.83	4932.08	5452.64	6100.47	6335.44	6514.89	6619.11	6718.72	6767.26	6835.73	6891.05	6961.86	7002.87	7031.09	7050.65	7042.71	6901.13	6652.62	5861.9
2018-01-13	4554.57	4467.62	4417.57	4366.9	4320.05	4262.51	4218.87	4175.75	4128.92	4084.85	4061.15	4044	4027.65	4000.43	3983.21	3977.86	3965.26	3936.24	3934.05	3932.94	3933.03	3963.89	3972.34	4021.81	4055.51	4179.71	4233.52	4380.11	4551.84	4796.6	5061.51	5398.73	6293.29	7135.52	7478.52	7706.26	7818	7940.85	8007.58	8089.02	8145.37	8211.62	8261.38	8282.25	8290.72	8291.09	8110.85	7761.77	6821.9
2018-01-14	5188.26	5077.01	4999.09	4925.12	4860.93	4818.73	4772.83	4718.85	4667.18	4648.77	4615.52	4588.48	4551.64	4525.55	4511.96	4478.99	4460.26	4460.47	4438.59	4448.9	4428.93	4433.86	4446.6	4483.26	4501.21	4593.15	4632.33	4729.66	4861.82	5123.89	5370.51	5732.63	6532.23	7332.18	7638.29	7820.51	7932.41	8032.17	8090.44	8153.82	8183.59	8227.67	8267.45	8272.04	8275.21	8238.22	8056.04	7686.28	6772.13
2018-01-15	5140.09	5026.41	4962.07	4889.77	4819.36	4768.81	4733.58	4672.15	4635.94	4595.64	4579.74	4550.67	4517.03	4498.55	4476.61	4448.38	4446.2	4444.69	4416.28	4383.66	4406.43	4401.21	4413.76	4443.41	4481.17	4572.75	4627.4	4719.14	4830.57	5082.17	5362.36	5704.95	6485.04	7272.32	7549.28	7737.4	7840.11	7964.37	7997.6	8072.35	8099.48	8167.22	8200.66	8205.67	8210.69	8169.1	7955.22	7589.05	6640.9
2018-01-16	5109.86	4991.78	4916.53	4851.02	4784.8	4723.12	4673.3	4622.16	4578.57	4530.19	4511.69	4487.39	4452.81	4428.83	4397.53	4386.72	4350.97	4348.79	4330.82	4311.66	4335.08	4342.43	4355.23	4374.67	4408.52	4490.29	4532.11	4616.73	4726.48	4960.99	5206.74	5550.13	6254.55	7131.57	7408.37	7595.73	7706.52	7790.34	7852.29	7917.88	7958.47	7995.4	8035.97	8037.45	8026.36	8000.61	7834.12	7487.62	6601.06
2018-01-17	5014.74	4914.88	4830.8	4762.15	4700.58	4639.04	4589.05	4539.97	4474.54	4459.53	4425.39	4400.15	4368.49	4346.69	4318.63	4308.05	4286.62	4273.59	4260.54	4241.47	4254.62	4245.59	4283.76	4294.96	4328.75	4406.29	4454.2	4544.15	4672.63	4913.1	5127.82	5456.14	6122.19	6933.78	7245.8	7405.87	7521.55	7609.75	7679.64	7726.08	7766.35	7811.76	7847.57	7870.76	7855.4	7833.12	7668.99	7317.78	6463.08
2018-01-18	4941.99	4845.26	4760.49	4699.65	4628.25	4577.29	4512.42	4462.12	4400.15	4346.49	4326.03	4302.74	4261.26	4222.59	4208	4197.2	4169.92	4169.7	4172.41	4158.37	4162.35	4172.81	4173.59	4182.98	4202.01	4275.03	4299.25	4369.48	4474.09	4677.33	4906.67	5213.34	5865.47	6650.65	6890.56	7069.15	7160.68	7281.44	7340.79	7396.12	7440.57	7472.88	7499.95	7517.61	7519.49	7496.07	7316.44	6988.24	6178.46
2018-01-19	4697.03	4613.17	4504.37	4437.78	4358.38	4296.29	4248.28	4188.68	4139.26	4100.09	4080.47	4070.37	4038.42	4013.08	3991.47	3961.57	3945.16	3934.33	3910.6	3915.25	3882.82	3863.85	3883.61	3912.6	3921.93	3962.93	3978.82	3989.3	4071.65	4226.42	4417.58	4636.24	5149.55	5688.37	5917.36	6058.88	6140.75	6255.15	6319.71	6390.4	6445.5	6471.08	6522.18	6528.14	6510.73	6505.07	6373.97	6158.46	5532.94
2018-01-20	4275.86	4164.49	4087.57	4033.2	3965.28	3932.81	3879.06	3854.23	3802.33	3757.18	3729.65	3706.97	3686.15	3652.36	3644.38	3613.09	3588.57	3598.19	3595.86	3579.06	3587.27	3597.36	3615.06	3643.06	3678.17	3744.5	3790.02	3851	3982.53	4211.69	4450.44	4778.08	5452.53	6163.12	6433.06	6613.78	6728.78	6816.49	6879.08	6940.29	6973.64	7001.55	7046.22	7062.89	7053.13	7028.72	6888.75	6614.76	5872
2018-01-21	4406.79	4320.81	4225.39	4167.96	4105.54	4057.94	3989.75	3961.47	3921.32	3899.62	3887.51	3864.38	3839.09	3781.4	3766.04	3740.67	3728.93	3709.3	3713.38	3705.96	3720.72	3724.49	3734.15	3749.33	3774.68	3844.07	3883.45	3945.8	4046.29	4243.06	4436.12	4710.52	5363.62	6002.1	6212.85	6371.63	6487.29	6549.08	6610.54	6665.59	6705.94	6743.79	6783.99	6811.23	6769.71	6760.72	6626.56	6384.19	5729.2
2018-01-22	4315.61	4231.6	4135.2	4068.89	3982.09	3937.99	3863.88	3811.85	3785.05	3754.93	3726.75	3699.39	3659.85	3647.89	3624.4	3614.93	3589.12	3578.54	3565.41	3534.13	3563.93	3551.95	3581.83	3605.35	3624.96	3693.86	3732.75	3792.84	3874.18	4054.96	4265.66	4520.1	5147.08	5634.1	5851.45	5977.72	6057.21	6170.65	6207	6262.19	6277.69	6300.46	6344.35	6373.92	6357.73	6334.04	6210.53	5981.51	5360.67
2018-01-23	4118.36	4038.01	3937.21	3861.32	3806.92	3749.91	3692.71	3651.78	3606.7	3576.16	3558.08	3532.21	3488.8	3480.22	3451.59	3446.13	3424	3411.95	3395.19	3386.21	3396.93	3398.46	3404.49	3409.25	3448.05	3495.34	3544.08	3585.33	3691.68	3856.12	4043.27	4252.43	4768.68	5245.26	5421.61	5535.8	5616.93	5690.29	5727.66	5776.9	5805.47	5831.33	5854.03	5854.32	5828.39	5828	5729.21	5547.59	5052.88
2018-01-24	3873.16	3772.74	3681.92	3607.27	3530.82	3486.47	3443.17	3401.26	3360.88	3332.26	3299.67	3275.05	3252	3218.92	3197.05	3195.19	3171.92	3160.86	3150.74	3141.13	3127.14	3148.89	3158.98	3159.39	3187.15	3235.16	3274.77	3307.52	3409.52	3548.69	3667.86	3855.69	4247.05	4680.89	4816.71	4910.45	4978.15	5052.38	5061.89	5112.6	5129.25	5133.88	5166.13	5161.44	5149.21	5138.77	5068.7	4909.7	4519.01
2018-01-25	3466.5	3425.1	3314.17	3241.14	3179.12	3109.22	3059.14	3024.89	2994.82	2954.06	2943.17	2913.91	2864.82	2847.67	2832.34	2828.59	2815.95	2803	2790.58	2791.3	2772.01	2778.71	2795.79	2801.89	2823.96	2860.64	2870.32	2889.15	2944.04	3062.93	3162.36	3295.42	3572.87	3863.13	3939.91	4043.94	4119.71	4172.48	4210.39	4252.69	4270.43	4285.22	4311.04	4303.15	4322.36	4304.3	4269.7	4145.43	3887.38
2018-01-26	3032.47	2979	2905.25	2838.76	2789.94	2719.68	2682.2	2638.18	2618.68	2601.75	2575.87	2552.38	2524.29	2498	2481.41	2483.72	2455.65	2459.12	2454.57	2449.83	2455.81	2453.98	2448.94	2474.09	2482.59	2510.64	2508.35	2526	2561.17	2651.82	2697.08	2798.45	2980.29	3164.57	3249.49	3339.29	3384.65	3455.03	3471.92	3516.02	3535	3554.69	3588.24	3602.98	3610.5	3612.84	3597.52	3549.39	3372.08
2018-01-27	2707.42	2654.77	2598.1	2560.22	2506.98	2469.18	2422.73	2384.37	2350.31	2343.34	2314.64	2294.45	2271.41	2250.04	2239.95	2228.17	2219.88	2212.39	2211.01	2215.88	2222.21	2226.55	2219.46	2224.45	2240.18	2250.09	2279.01	2295.05	2320.74	2423.32	2480.95	2574.67	2761.02	2935.7	3010.59	3095.63	3128.73	3199.46	3222.45	3242.48	3276.58	3294.4	3317.24	3323.86	3341.01	3357.2	3339.53	3301.07	3164.23
2018-01-28	2541.27	2479.11	2414.58	2381.12	2350.07	2314.93	2274.91	2258.11	2217.8	2196.73	2174.53	2154.79	2132.69	2115.29	2109.17	2097.69	2093.39	2091.94	2084.23	2073.78	2082.54	2077.56	2091.27	2104.24	2091.9	2124.63	2138.55	2140.63	2182.45	2246.19	2290.08	2372.5	2504.82	2622.64	2658.84	2728.87	2753.09	2807.19	2830.46	2850.31	2868.94	2899.32	2917.55	2930.99	2951.41	2972.77	2980.93	2946.27	2836.16
2018-01-29	2318.17	2263.29	2199.52	2166.93	2112.27	2076.44	2044.75	2025.09	1989.79	1972.21	1960.94	1943.97	1926.94	1911.94	1886.96	1877.2	1872.44	1866.4	1861.97	1861.15	1875.93	1863.07	1881.74	1877.14	1880.48	1905.27	1922.22	1908.4	1924.32	1995.74	2024.93	2075.95	2158.52	2241.23	2263.03	2317.46	2375.42	2408.39	2426.19	2440.58	2458.77	2481.34	2500.84	2513.06	2533.01	2557.45	2575.63	2558	2493.67
2018-01-30	2038.98	2000.17	1933.83	1896.95	1844.42	1810.16	1774.57	1759.79	1738.36	1707.88	1687.56	1656.28	1650.53	1627.67	1622.16	1618.24	1601.23	1593.73	1584.76	1585.84	1593.47	1595.39	1595.49	1598.01	1601.7	1609.75	1606.72	1600.29	1617.95	1659.64	1697.41	1728.32	1783.13	1838.16	1854.4	1900.18	1945.46	1986.35	2004.3	2032.51	2054.57	2084.38	2097.33	2120.29	2139.1	2139.9	2144.82	2117.75	2077.77
2018-01-31	1893.7	1852.46	1800.96	1746.05	1693.87	1642.23	1603.04	1563.25	1527.21	1508.77	1478.05	1460.58	1455.45	1431.99	1423.04	1416.2	1407.12	1410.21	1409.65	1404.52	1406.77	1403.79	1407.45	1408.57	1412.94	1403.87	1405.36	1400.78	1396.8	1444.92	1479.18	1526.65	1547.36	1591.55	1605.11	1634.93	1659.24	1695.55	1696.97	1725.56	1728.33	1750.94	1753.15	1782.56	1790.26	1785.64	1798.91	1798.18	1782.93
2018-02-01	1696.16	1655.99	1616.4	1589.69	1550.39	1514.85	1481.67	1459.9	1434.73	1427.14	1414.6	1396.03	1384.7	1382.39	1370.25	1360.9	1363.14	1357.24	1354.94	1351.87	1362.43	1362.12	1366.53	1367.29	1374.45	1385.51	1383.78	1383.31	1383.25	1423.16	1469.03	1510.99	1552.58	1590.56	1625.17	1667.76	1705.61	1747.79	1755.03	1791.11	1814.64	1860.65	1872.56	1893.41	1900.97	1905.3	1909.44	1886.36	1854.28
2018-02-02	1735.46	1694.88	1662.38	1616.65	1594.04	1563.14	1532.72	1512.98	1491.52	1453.7	1443.33	1413.77	1403.46	1401.05	1394.88	1395.76	1391.63	1388.21	1383.65	1381.89	1379.29	1363.98	1372	1382.25	1378.5	1396.65	1395.06	1380.27	1394.7	1433.3	1472.16	1505.81	1554.8	1601.21	1639.01	1683.26	1709.21	1769.98	1789.86	1809.19	1825.36	1849.13	1889.05	1906.15	1931.2	1934.24	1957.24	1951.46	1921.4
2018-02-03	1768.57	1740.14	1692.38	1657.72	1633.25	1602.27	1574.03	1545.77	1532.74	1517.98	1505.8	1490.29	1484.18	1473.78	1463.47	1448.74	1445.27	1450.92	1452.21	1460.6	1448.17	1448.51	1455.72	1455.11	1457.44	1480.78	1484.29	1479.89	1494.19	1552.5	1611.97	1664.32	1743.74	1843.03	1899.61	1939.19	1984.38	2021.35	2041.26	2064.91	2097.78	2124.13	2168.54	2196.05	2220.79	2233.81	2221.43	2215.56	2145.31
2018-02-04	1972.1	1938.07	1902.17	1865.39	1844.1	1814.92	1786.17	1760.81	1741.61	1732.94	1714.11	1700.66	1693.58	1683.16	1673.24	1659.09	1664.49	1657.19	1655.77	1659.22	1663.69	1665.27	1660.08	1655.98	1667.95	1693.21	1698.41	1697.77	1692.93	1748.67	1805.37	1854.32	1944.27	2062.77	2120.93	2163.88	2190.45	2233.23	2243.43	2283.37	2298.18	2328.38	2354.86	2393.03	2399.91	2428.46	2430.21	2413.2	2353.87
2018-02-05	2085.18	2050.57	2023.83	1994.55	1960.53	1931.06	1907.49	1875.78	1866.51	1834.31	1825.31	1812.76	1800.22	1787.12	1781.3	1755.4	1760.17	1774.43	1776.03	1762.14	1765.66	1764.44	1771.63	1778	1790.05	1817.07	1826.54	1829.64	1878.32	1925.68	1989.86	2094.94	2260.53	2426.91	2494.4	2582.01	2635.44	2681.55	2697.04	2746.47	2780.18	2799.08	2850.31	2880.18	2876.4	2904.27	2894.23	2864.52	2758.01
2018-02-06	2374.29	2328.19	2268.75	2252.58	2208.59	2182.65	2147.93	2128.44	2101.65	2071.49	2067.9	2054.04	2046.94	2027.7	2018.75	2010.66	1994.8	2002.88	1994.46	1974.7	1972.24	1990	1981.8	1986.58	1995.8	2016.71	2029.22	2039	2053.13	2136.46	2212.53	2339.35	2501.38	2697.55	2775.71	2843.25	2895.16	2945.36	2988.26	3023.02	3067.71	3092.17	3117.92	3163.85	3169.47	3218.41	3201.5	3158.32	3017.98
2018-02-07	2614.72	2568.69	2517.81	2450.82	2433.75	2401.11	2370.66	2352.17	2333.43	2313.72	2295.2	2265.24	2260.53	2252.34	2244.81	2238.76	2235.9	2233.24	2246.96	2237.05	2236.28	2254.4	2244.85	2265.75	2257.93	2290.07	2318.22	2349	2395.76	2504.45	2608.8	2773.1	3085.9	3423.01	3566.09	3690.91	3754.67	3851.9	3893.92	3967.58	4010.86	4038.3	4082.05	4124.6	4134.87	4166.9	4132.58	4024.7	3801.44
2018-02-08	2938.26	2905.34	2883.25	2833.13	2827.01	2765.98	2715.74	2702.74	2678.15	2681.08	2653.05	2634.73	2598.56	2580.18	2564.37	2543.94	2538.1	2542.07	2529.22	2527.41	2553.38	2540.21	2576.57	2596.05	2588.8	2633.59	2662.53	2684.24	2748.65	2871.23	2989.34	3161.46	3567.75	3974.03	4101.06	4247.41	4303.23	4395.43	4440.15	4521.37	4546.97	4607.8	4649.45	4696.79	4706.56	4738.11	4706.57	4576.66	4254.12
2018-02-09	3221.17	3201.63	3104.78	3048.65	3014.47	2973.85	2966.16	2924.31	2906.33	2870.15	2844.58	2841.61	2819.63	2809.38	2784.05	2756.64	2744.71	2730.66	2742.46	2745.71	2733.37	2732.01	2731.57	2753.23	2766.25	2802.31	2789.21	2839.32	2851.08	2962.55	3081.21	3234.38	3563.27	3936.27	4106.3	4237.97	4328.83	4411.26	4470.04	4569.58	4626.04	4685.08	4754.36	4793.22	4802.2	4835.14	4804.01	4683.77	4371.62
2018-02-10	3264.55	3207.88	3151.51	3125.73	3077.57	3046.38	3022.2	2986.19	2957.51	2942.31	2909.28	2903.65	2875.6	2846.36	2835.19	2834.93	2816.2	2825.06	2832.76	2832.14	2851.45	2849.04	2866.97	2882.91	2931.11	2991.57	3040.16	3104.35	3247.19	3428.79	3653.69	3947.79	4602.5	5161.8	5434.54	5614.87	5748.3	5843.94	5931.13	6002.33	6053.53	6109.01	6174.33	6198.15	6230.79	6279.61	6153.82	5959.68	5390.34
2018-02-11	3880.76	3779.56	3772.87	3708.46	3657.83	3624.55	3588.13	3544.07	3523.07	3500.09	3477.35	3454.57	3430.78	3406.05	3397.23	3371.69	3355.15	3353.72	3345.38	3335.58	3342.93	3349.54	3367.71	3407.37	3399.15	3449.32	3510.67	3571.97	3689.25	3915.08	4169.01	4444.8	5150.34	5759.89	6012.52	6197.19	6307.1	6396.35	6470.42	6548.54	6617.38	6665.93	6736.9	6768.73	6775.95	6793.07	6676.38	6446.55	5866.08
2018-02-12	4094.79	4010.07	3946.86	3914.82	3864.12	3833.78	3771.3	3750.93	3720.58	3688.32	3662.74	3650.37	3624.95	3606.55	3595.69	3566.11	3571.98	3564.83	3544.49	3549.85	3553.85	3549.3	3555.34	3593.97	3610.93	3687.85	3729.29	3801.53	3929.22	4145.14	4394.79	4707.17	5428.01	6108.53	6360.43	6560.49	6679.93	6791.33	6873.87	6936.74	6998.6	7072.57	7123.83	7172.39	7182.66	7195.61	7081.59	6834.29	6110.06
2018-02-13	4261.09	4207.43	4159.35	4104.6	4051.53	3994.32	3954.13	3925.79	3887.32	3870.81	3835.99	3812.7	3804.8	3774.78	3743.03	3744.67	3733.76	3704.96	3710.94	3711.54	3708.72	3709.05	3731.49	3756.41	3778.61	3842.15	3886.83	3965.85	4075.89	4301.56	4554.86	4892.86	5618.04	6395.84	6662.24	6849.85	6956.12	7060.43	7132.32	7200.17	7278.45	7337.29	7437.33	7482.72	7483.35	7493.59	7341.59	7090.03	6289
2018-02-14	4477.83	4396.88	4328.29	4249.44	4202.49	4145.42	4093.67	4029.19	4024.45	3987.35	3967.18	3933.46	3911.43	3884.43	3858.45	3858.52	3845.02	3841.8	3822.17	3822.07	3812.75	3819.15	3837.41	3849.86	3882.84	3944.06	3976.36	4068.41	4195.24	4412.06	4637.82	4906.6	5559.94	6225.64	6483.27	6642.63	6771.99	6877.2	6977.21	7038.93	7083.18	7123.96	7189.57	7221.45	7213.63	7196.96	7049.49	6766.37	6048.29
2018-02-15	4419.29	4353.11	4269.32	4198.43	4117	4075.16	4008.99	3967.08	3950.58	3900.91	3865.92	3849.14	3810.63	3792.9	3777.83	3757.61	3737.02	3720.36	3721.55	3703.14	3687.57	3692.36	3697.08	3713.32	3716.11	3776.52	3818.17	3899.43	4033.61	4242.35	4492.58	4772.64	5499.36	6242.56	6499.76	6708.06	6839.59	6954.77	7027.89	7120.83	7184.17	7252.22	7324.36	7371.33	7399.3	7396.38	7281.12	7049.58	6344.95
2018-02-16	4454.01	4375.65	4313.41	4239.34	4166.66	4119.36	4053.75	4027.59	3979.9	3930.45	3913.36	3881.16	3841.27	3825.15	3797.37	3774.42	3771.37	3734.86	3717.22	3687.5	3700.41	3696.41	3689.82	3686.62	3692.97	3746.24	3757.65	3789.93	3851.28	3941.74	4096.41	4282.3	4714.46	5242.31	5456.21	5626.12	5733.49	5831.29	5904.59	5977.34	6059.19	6126.15	6180.41	6205.03	6248.1	6262.1	6175.69	5998.6	5428.13
2018-02-17	3998.57	3964.18	3885.5	3837	3775.99	3733.4	3691.67	3641.47	3618.52	3576.85	3558.73	3533	3513.56	3470.2	3452.49	3436.42	3427.96	3440.09	3425.76	3423.52	3421.88	3445.24	3469.21	3517.81	3555.87	3678.84	3746.36	3883.16	4074.36	4320.23	4543.15	4891.14	5644.03	6499.03	6871.45	7086.25	7188.66	7298.3	7372.66	7444.45	7495.26	7535.59	7603.97	7638.41	7626.67	7599.58	7470.96	7155.88	6326.89
2018-02-18	4634.49	4544.16	4482.44	4418.93	4373.55	4330.95	4286.56	4230.81	4219.25	4184.95	4171.94	4144.9	4120.82	4097.18	4082.27	4056.3	4033.55	4029	4022.17	4014.77	4014.99	4006.71	4007.25	4050.31	4092.13	4174.23	4245.33	4381.04	4526.66	4763.83	4961.46	5297.65	6110.05	6902.15	7175.45	7395.86	7494.33	7601.95	7654.87	7720	7780.27	7835.86	7924.11	7937.67	7957.83	7907.32	7723.36	7422.92	6522.1
2018-02-19	4716.54	4640.23	4593.68	4536.55	4489.18	4455.7	4406.48	4384.12	4355.52	4323.02	4326.33	4288.21	4241.85	4237.37	4230.75	4222.08	4185.19	4180.38	4160.91	4170.72	4168.87	4184.25	4176.6	4223.49	4262.72	4353.55	4437.3	4569.72	4697.74	4960.72	5216.59	5525.58	6343.31	7164.09	7461.53	7656.35	7771.77	7878.24	7947.16	8024.93	8073.68	8157.78	8203.54	8244.08	8246.17	8243.73	8076.93	7731.37	6885.44
2018-02-20	4945.97	4842.47	4771.24	4732.27	4662.91	4622.63	4580.14	4518.7	4505.62	4473.01	4429.96	4400.46	4381.99	4363.27	4343.95	4330.01	4304.06	4286.13	4300	4294.18	4313.8	4324.81	4310.55	4352.62	4405.25	4502.95	4582.25	4730.04	4921.76	5143.73	5393.18	5713.04	6513.84	7327.72	7629.52	7792.87	7907.58	7979.46	8023.71	8071.35	8128.9	8160.49	8215.47	8251.57	8234.98	8199.75	8033.73	7666.95	6698.67
2018-02-21	4954.6	4877.35	4800.8	4755.36	4673.04	4635.63	4580.94	4556.43	4503.2	4487.25	4462.48	4444.94	4396.51	4402.01	4379.09	4342.83	4249.77	4253.39	4294.27	4293.98	4294.22	4309.58	4326.08	4356.4	4395.07	4475.72	4580.77	4732.91	4908.24	5130.15	5360.1	5676.78	6533.93	7331.7	7657.23	7834.03	7949.39	8021.92	8075.18	8124.52	8178.22	8230.62	8298.21	8326.46	8319.09	8288.34	8099.51	7759.41	6840.56
2018-02-22	5055.59	4961.89	4892.34	4823.72	4747.56	4703.74	4646.78	4608.92	4568.49	4553.96	4521.53	4486.04	4462.01	4441.65	4417.22	4381.02	4366.54	4357.89	4349.98	4339.68	4340.41	4343.52	4329.01	4357.53	4386.6	4439.21	4463.09	4533.46	4690.38	4917.56	5139.45	5466.81	6255.02	7086.88	7379.26	7556.99	7691.79	7799.8	7850.54	7933.85	7975.82	8034.26	8078.89	8098.05	8126.37	8103.76	7961.03	7645.36	6742.81
2018-02-23	4866.71	4793.25	4711.77	4652.08	4569.7	4537	4462.47	4422.08	4372.24	4346.19	4309.8	4290.76	4243.84	4226.49	4203.94	4180.56	4148.01	4144.77	4117.65	4092.76	4102.49	4093.97	4089.55	4108.3	4119.29	4141.53	4159.05	4183.9	4248.08	4376.33	4529.88	4720.85	5164.5	5726.02	5964.08	6117.39	6209.84	6292.41	6360.86	6428.85	6494.07	6534.88	6603.79	6637.55	6643.14	6642.8	6546.75	6308.08	5701.37
2018-02-24	4313.15	4251.27	4162.06	4118.35	4064.56	4023.96	3990.95	3944.51	3908.57	3885.97	3869.11	3838.23	3821.69	3816.03	3782.8	3783.16	3768.6	3769.84	3756.39	3761.3	3743.72	3762.8	3812.49	3818.2	3878.09	4012.73	4101.36	4288.61	4475.91	4744.17	4988.81	5350.61	6300.91	7123.38	7502.45	7709.93	7803.26	7925.21	8002.39	8062.8	8105.13	8172.11	8215.38	8233.28	8227.05	8201.76	8034.67	7674.78	6745.17
2018-02-25	4996.56	4918.64	4864.69	4810.62	4745.41	4699.29	4655.73	4628.66	4589.72	4573.97	4554.74	4521.74	4502.61	4463.63	4444.58	4433.47	4405.21	4397.79	4381.96	4376.75	4373.58	4395.63	4408.31	4442.69	4472.97	4558.16	4618.57	4769.18	4915.53	5116.88	5353.31	5676.95	6544.93	7356.97	7695.92	7896.79	7996.86	8079.42	8133.41	8173.03	8243.81	8292.31	8343.66	8352.31	8356.95	8317.27	8130.87	7757.34	6847.24
2018-02-26	5008.46	4937.74	4872.79	4814.25	4760.96	4736.1	4676.86	4647.79	4625.07	4594.62	4560.81	4548.17	4525.14	4505.47	4491.98	4468.78	4452.65	4420.15	4421.28	4424.02	4398.45	4434.33	4451.81	4464.72	4496.61	4584.6	4669.68	4796.15	4937.61	5136.93	5341.31	5683.94	6527.87	7395.93	7719.26	7921.35	8031.89	8127.87	8195.9	8300.91	8326.69	8355.85	8413.16	8426.24	8434.63	8397.15	8192.51	7817.31	6827.57
2018-02-27	5123.39	5043.64	4974.98	4930.93	4867.54	4824.34	4792.44	4760.98	4713.07	4679.06	4648.78	4626.75	4600.55	4577.84	4561.22	4552.16	4538.32	4517.66	4505.47	4480.61	4501.2	4508.24	4530.35	4561.8	4596.2	4687.36	4751.42	4892.85	5030.58	5210.15	5430.97	5773.85	6661.89	7510.04	7805.23	7979.42	8086.13	8201.63	8246.04	8300.96	8379	8403.35	8467.38	8486.44	8486.34	8450.79	8236.99	7882.99	6815.42
2018-02-28	5150.04	5084.32	4993.61	4954.51	4903.18	4862.94	4825.4	4784.23	4747.21	4712.17	4706.39	4674.02	4630.94	4609.48	4596.02	4560.33	4557.19	4545.58	4538.63	4531.78	4508.93	4515.53	4538.03	4570.95	4613.15	4706.39	4753.28	4869.76	4999.3	5189.6	5386.24	5704.65	6610.25	7447.92	7699.34	7910.43	8024.77	8135.52	8204.65	8269.24	8322.51	8368.46	8418.06	8432.81	8435.27	8363.98	8198.91	7832.11	6930.88
2018-03-01	5034.08	4918.5	4835.97	4778.11	4707.99	4671.41	4614.86	4580.98	4534.76	4516.63	4481.73	4452.92	4434.02	4401.96	4371.37	4346.46	4338.75	4320.24	4281.35	4284.25	4292.49	4292.32	4293.18	4314.38	4311.22	4374.63	4398.1	4473.31	4569.25	4720.13	4942.38	5233.02	5995.31	6804.17	7110.12	7275.64	7404	7481.77	7624.71	7705.81	7752.09	7808.54	7872.72	7900.46	7916.58	7882.05	7727.58	7431.24	6573.61
2018-03-02	4913.86	4832.32	4755.2	4695.24	4630.81	4560.89	4494.14	4453.69	4405.97	4374.17	4328.66	4293.78	4247.7	4239.89	4203.14	4176.77	4153.63	4125.39	4073.15	4089.5	4078.75	4085.8	4103.48	4089.61	4076.73	4119.14	4139.01	4153.94	4195.68	4284.88	4388.46	4529.2	4902.44	5362.01	5549.58	5697.76	5775.11	5850.8	5950.24	5990.08	6043.56	6104.52	6188.11	6232.68	6271.56	6283.75	6216.63	5990.43	5507.83
2018-03-03	4171.46	4109.33	4047.83	4000.35	3941.81	3927.7	3883.4	3856.3	3830.05	3796.23	3765.59	3752.03	3727.55	3717.69	3707.57	3686.02	3661.92	3658.58	3650.47	3645.53	3671.59	3680.38	3707.07	3768.09	3817.1	3935.83	4011.56	4161.49	4335.56	4577.73	4901.88	5251	6204.28	7132.4	7533.7	7777.22	7930.79	8077.9	8143.98	8236.78	8297.48	8343.32	8437.62	8464.63	8489.12	8455.65	8289.89	7973.02	7082.21
2018-03-04	5179.52	5063.57	5005.11	4958.28	4900.8	4867.38	4829.08	4797.09	4762.63	4735.45	4705.43	4674.75	4644.66	4628.37	4606.83	4603.14	4577.55	4564.13	4542.86	4543.43	4523.15	4535.76	4561.28	4592.95	4626.3	4709.76	4786.44	4914.75	5074.95	5248.47	5467.54	5819.53	6670.53	7554.05	7895.46	8062.85	8194.97	8299.52	8347.27	8405.1	8477.87	8522.68	8599.75	8629.01	8627.05	8576.53	8412.11	7996.75	7091.91
2018-03-05	5245.01	5164.65	5089.02	5068.41	5002.64	4954.5	4914.8	4878.56	4849.58	4816.25	4797.77	4780.01	4745.28	4703	4688.87	4672.55	4663.87	4641.03	4618.59	4618.82	4636.26	4622.28	4644.13	4672.51	4710.66	4840.21	4883.01	5020.08	5155.28	5350.3	5597.55	5945.18	6791.57	7642.84	7953.95	8138.95	8257.12	8351.24	8434.6	8482.8	8530.72	8577.3	8623.83	8639.64	8671.08	8652.8	8456.15	8045.64	7141.12
2018-03-06	5329.51	5228.85	5161.02	5120.83	5048.6	5003.71	4955.1	4925.34	4886.14	4858.28	4824.01	4807.64	4771.63	4735.76	4728.24	4706.18	4685.38	4659.11	4649.24	4648.97	4669.73	4687.7	4690.44	4707.18	4755.53	4848.64	4895.39	5041.1	5197.51	5387.5	5606.9	5924.79	6741.41	7672.98	7979.56	8200.33	8309.49	8384.77	8468.13	8508.27	8569.83	8599.48	8681.68	8681.99	8697.53	8656.66	8436.84	8067.34	7116.99
2018-03-07	5316.71	5246.46	5177.5	5147.51	5091.31	5030.47	4979.42	4950.9	4913.8	4897.16	4873.55	4838.51	4810.06	4795.46	4753.89	4751.74	4739.67	4724.23	4689.35	4686.59	4679.21	4698.21	4720.11	4746.06	4770.42	4859.31	4924.72	5051.21	5131.65	5408.14	5657.91	5983.6	6818.5	7699.82	8013.57	8264.17	8356.54	8485.46	8552.65	8629.3	8685.13	8727.85	8793.75	8806.29	8806.29	8754.25	8565.34	8162.91	7167.78
2018-03-08	5360.58	5245.36	5182.95	5135.81	5056.9	5014.41	4972.73	4919.56	4869.01	4840.62	4804.84	4782.16	4751.81	4722.49	4691.88	4680.44	4678.76	4667.29	4663.33	4629.94	4649.77	4669.12	4687.33	4682.86	4695.98	4814.03	4806.01	4885.53	5001.25	5173.17	5428.04	5754.47	6514.53	7353.28	7676.98	7862.27	8002.71	8101.53	8151.72	8256.88	8325.17	8387.03	8446.51	8486.45	8477.5	8457.91	8307.19	7935.86	6995.36
2018-03-09	5208.86	5128.56	5037.08	4993.65	4920.79	4871.33	4815.76	4761.86	4733.81	4683.76	4646.15	4625.55	4566.11	4540.87	4519.78	4494.01	4458.74	4436.36	4422.39	4416.83	4409.63	4409.69	4401.11	4404.9	4392.55	4438.94	4449.53	4486.06	4544.07	4644.18	4746.32	4890.44	5289.4	5824.73	6060.89	6203.34	6313.55	6420.2	6538.56	6600.82	6676.06	6762.42	6843.98	6900.97	6937.36	6948.26	6872.47	6648.7	6087.37
2018-03-10	4569.42	4475.23	4417.42	4372.44	4326.51	4279.38	4233.2	4206.81	4171.43	4132.07	4107.38	4075.22	4048.3	4039.53	4031.27	4014.68	4000.49	3995.09	3983.37	3975.63	3983.05	3992.27	4019.26	4079.75	4109.34	4237.43	4311.53	4474.45	4658.04	4903.81	5211.13	5607.75	6547.42	7495.36	7858.64	8091.74	8233.63	8371.07	8446.53	8532.67	8582.51	8703.64	8732.74	8775.63	8786.99	8763.95	8600.08	8244.52	7263.42
2018-03-11	5382.95	5283.04	5205.57	5159.25	5102.18	5085.63	5024.22	4964.47	4940.84	4928.6	4896.48	4856.87	4836.61	4808.76	4773.71	4766.69	4752.16	4733.95	4720.7	4712.22	4708.74	4722.16	4734.37	4766.96	4800.75	4914.88	4968.68	5119.01	5256.76	5471.81	5724.92	6002.08	6826.25	7764.82	8114.59	8328.82	8434.51	8542.02	8600.87	8653.96	8718.97	8766.19	8830.61	8859.76	8859.1	8844.15	8628.14	8249.51	7270.23
2018-03-12	5412.45	5319.69	5249.23	5213.96	5148.38	5112.49	5079.14	5038.36	4994.43	4965.96	4931.77	4906.28	4882.24	4840.31	4822.73	4804.34	4802.64	4774.41	4772.87	4743.03	4748.26	4755.65	4782.68	4815.38	4852.62	4957.09	5018.62	5152.96	5278.55	5496.8	5736.89	6049.63	6889.14	7837.95	8132.64	8362.53	8483.15	8584.17	8633.15	8720.44	8751.81	8813.28	8872.07	8900.26	8897.33	8869.11	8673.74	8277.04	7322.8
2018-03-13	5486.65	5384.66	5322.26	5274.99	5219.09	5181.61	5143.33	5076.71	5040.16	5013.03	4981.45	4968.94	4933.16	4882.82	4870.24	4837.86	4831.53	4812.37	4791.44	4789.4	4771.65	4768.42	4779.61	4823.48	4868.53	4968.81	5047.44	5210.3	5337.6	5523.28	5776.53	6095.08	6926.47	7823.95	8191.37	8371.45	8489.66	8583.66	8653.13	8710.22	8770.88	8813.8	8866.67	8867.33	8852.02	8807.83	8609.38	8189.21	7257.75
2018-03-14	5477.55	5382.92	5301.78	5244.61	5185.3	5154.82	5098.15	5049.56	5000.37	4986.95	4955.65	4920.78	4887.3	4854.3	4831.7	4815.87	4800.03	4792.17	4779.9	4786.08	4756.74	4775.36	4801.93	4830.04	4852.99	4970.52	5051.41	5187.12	5318.37	5528.61	5744.18	6065.66	6932.68	7791.91	8144.22	8354.66	8436.5	8585.01	8659.81	8673.81	8746.6	8792.3	8845.12	8845.39	8855.77	8837.93	8638.75	8209.75	7279.78
2018-03-15	5463.1	5369.41	5316.5	5255.36	5202.54	5154.77	5114.29	5062.04	5030.35	4999.02	4975.33	4924.08	4903.65	4874.66	4855.57	4829.41	4824.85	4809.6	4793.11	4778.24	4783.96	4768.85	4789.6	4801.69	4832.54	4892.06	4945.93	5031.05	5140.78	5334.05	5515.95	5830.31	6595.26	7524.68	7875.75	8041.63	8159.63	8278.43	8347.23	8402.55	8476.89	8531.72	8603.16	8625.8	8639.18	8628.46	8419.14	8069.47	7102.24
2018-03-16	5283.11	5201.81	5140.89	5057.3	4973.59	4918.52	4866.95	4808.13	4769.36	4760.94	4679.22	4633.62	4605.45	4580.4	4555.94	4550.17	4510.25	4470.57	4454.53	4447.7	4430.5	4419.46	4419.56	4426.68	4425.82	4455.05	4472.83	4512.9	4542.54	4595.86	4667.65	4822.54	5146.01	5631.01	5838.09	5981.66	6083.89	6194.15	6242.1	6311.2	6410.54	6473.52	6546.29	6582.93	6628.16	6609.07	6533.02	6301.85	5710.5
2018-03-17	4433.64	4363.98	4295.77	4245.18	4192.67	4150.11	4080	4062.44	4022.28	3985.68	3971.66	3961.85	3925.78	3921.09	3876.89	3868.95	3861.53	3853.05	3846.5	3847.44	3848.29	3871.33	3909.74	3947.77	4013.23	4144.45	4227.6	4397.54	4567.93	4831.89	5132.35	5499.75	6429.58	7443.11	7848.13	8055.68	8213.89	8345.4	8443.38	8497.81	8598.35	8618.84	8705.41	8731.78	8757.1	8718.72	8539.06	8190.96	7116.31
2018-03-18	5497.79	5391.9	5315.45	5272.98	5214.39	5167.22	5136.37	5094.97	5046.16	5031.2	5003.94	4983.21	4946.05	4918.44	4888.12	4873.6	4858.19	4836.56	4820.91	4830	4847.34	4815.79	4845.02	4876.13	4904.19	5003.9	5082.62	5190.01	5333.6	5515.43	5730.28	6076.22	6909.77	7822.21	8189.15	8406.97	8535.41	8648.13	8717.91	8772.18	8807.58	8862.7	8939.54	8956.19	8969.03	8921.94	8745.81	8327.68	7321.36
2018-03-19	5568.96	5483.78	5413.73	5357.46	5312.71	5255.15	5189.77	5160.37	5171.29	5110.84	5082.09	5048.85	5029.84	4996.99	4986.92	4955.81	4941.02	4932.67	4910.59	4892.2	4905.67	4930.04	4931.34	4981.73	4979.49	5110.2	5177.44	5316.48	5435.19	5584.62	5787.86	6139.72	7010.54	7909.02	8263.79	8508.94	8580.75	8696.29	8794.79	8836.35	8885.86	8952.99	9009.18	9020.15	9016.31	8970.14	8780.24	8337.79	7368.5
2018-03-20	5624.72	5554.49	5491.4	5441.94	5366.49	5341.14	5277.77	5253.37	5223.41	5199.51	5153.61	5129.21	5070.95	5060.98	5041.35	5025	5004.37	4994.48	4967.9	4961.34	4950.64	4976.5	4980.48	5005.33	5046.36	5151.81	5234.56	5362.2	5456.04	5632.88	5815.54	6164.25	7057.73	7984.9	8329.66	8561.86	8651.48	8759.21	8811.42	8871.58	8936.93	8976.02	9067.25	9079.91	9102.75	9078.91	8880.74	8440.73	7428.13
2018-03-21	5526.75	5442.92	5362.76	5328.37	5276.73	5234.83	5186.19	5175.24	5112.46	5092.01	5067.77	5042.31	5015.09	4979.25	4962.39	4948.21	4923.75	4918.4	4895.64	4881.59	4894.4	4904.33	4919.11	4937.52	4977.29	5067.27	5126.45	5259.49	5367.95	5564.1	5777.13	6111.72	6955.59	7854.32	8222.33	8411.87	8500.94	8601.76	8664.53	8710.52	8775.72	8799.17	8850.73	8886.79	8872.29	8852.78	8677.24	8246.98	7277.99
2018-03-22	5559.26	5462.36	5370.14	5329.2	5265.99	5232.15	5184.95	5146.05	5096.95	5077.86	5052.92	5015.9	4993.09	4946.72	4936.04	4909.4	4870.93	4863.21	4853.38	4845.59	4856.13	4866.71	4872.97	4886.67	4902.42	4998.44	5028.8	5116.78	5206.38	5376.64	5602.31	5926.95	6786.49	7615.85	7946.52	8077.5	8157.33	8230.67	8301.98	8329.23	8372.46	8407.58	8467.25	8504.82	8508.79	8484.47	8320.09	7958.92	7026.65
2018-03-23	5339.02	5258.27	5188.69	5126.96	5048.04	5003.41	4957.42	4907.92	4834.45	4792.33	4763.5	4728.83	4685.67	4650.05	4633.87	4600.34	4584.4	4560.93	4525.01	4521.89	4532.03	4543.61	4519.68	4515.48	4523.65	4534.51	4579.97	4627.36	4656.55	4734.87	4857.87	4984	5359.29	5871.87	6114.05	6243.85	6324.64	6428.49	6484.25	6560.69	6617.6	6671.19	6746.43	6761.74	6797.73	6796.7	6682.44	6438	5844.39
2018-03-24	4571.93	4500.48	4423.36	4375.71	4338.05	4292.43	4256.42	4213.76	4174.89	4158.45	4129.78	4110.36	4068.67	4069.27	4048.97	4039.6	4019.85	3994.86	4002.96	4010.44	3993.93	4028.89	4068.16	4091.95	4161.94	4285.35	4426.26	4587.75	4733.93	4965.82	5207.34	5627.62	6611.62	7532.97	7919.95	8141.43	8267.06	8386.66	8465.54	8530.38	8585.9	8634.88	8726.79	8737.66	8762.87	8707.53	8533.57	8160.59	7293.51
2018-03-25	5489.3	5402.6	5343.74	5311.1	5247.07	5199.6	5148.13	5122.92	5083.91	5062.36	5031.97	5013.07	4958.13	4951.34	4928.89	4914.95	4892.53	4873.84	4857.59	4850.1	4874.23	4870.86	4867.25	4896.81	4942.28	5053.3	5150.01	5285.69	5379.19	5558.78	5743.89	6077.9	6934.74	7834.53	8212.31	8409.51	8543.9	8650.07	8717.43	8759.25	8818.62	8888.87	8943.22	8964.94	8959.55	8909.52	8687.19	8278.01	7210.17
2018-03-26	5628.05	5534.39	5438.39	5410.16	5352.59	5307.52	5265.68	5225.59	5183.89	5155.28	5120.38	5098.98	5062.37	5024.57	5010.37	4990.25	4961.38	4933.53	4928.19	4916.08	4914.36	4916.9	4935.26	4977.84	4989.02	5119.88	5224.56	5329.29	5438.02	5599.96	5804.41	6180.59	7128.55	7948.91	8276.93	8510.41	8593.81	8724.8	8779.33	8857.37	8912.07	8970.96	9039.84	9057.69	9045.05	9015.07	8801.27	8379.72	7395.24
2018-03-27	5671.71	5580.75	5490.77	5442.61	5394.3	5349.29	5309.48	5265.75	5229.26	5188.96	5152.35	5123.33	5103.69	5072.13	5050.17	5021.61	5005.97	4970.84	4964.66	4955.43	4962.7	4967.37	4991.26	5014.05	5035.9	5135.88	5240.03	5364.68	5458.68	5615.47	5862.09	6192.71	7116.65	8023.9	8354.85	8606.36	8712.08	8828.56	8877.79	8962	9016.71	9052.09	9110.51	9146.42	9114.24	9096.88	8900.49	8513	7492.14
2018-03-28	5739.95	5637.5	5556.15	5533.63	5464.01	5411.46	5377.88	5360.58	5292.68	5275.68	5259.7	5223.25	5199.43	5175.08	5153.93	5123.76	5093.01	5064.02	5049.18	5033.82	5046.63	5052.98	5068.05	5107.6	5128.47	5217.93	5319.43	5403.28	5498.38	5641.48	5873.35	6234.64	7211.73	8066.53	8489.25	8662.89	8771.88	8882.43	8950.16	9020.28	9090.91	9140.59	9223.98	9223.46	9228.41	9184.01	9007.55	8570.03	7549.6
2018-03-29	5788.56	5698.55	5611.77	5581.44	5499.41	5464.95	5406.99	5372.01	5337.88	5284.56	5254.8	5233.98	5187.69	5162.45	5136.43	5115.59	5081.85	5058.68	5039.88	5022.82	5021.18	5027.58	5038.94	5032.19	5048.62	5105.87	5167.79	5259.47	5341.28	5482.74	5651.93	6033.26	6923.65	7825.39	8157.73	8357.62	8452.94	8592.65	8685.31	8734.28	8808.99	8882.99	8938.09	8974.68	8946.82	8866.43	8703.64	8259.62	7259.76
2018-03-30	5459.17	5339.8	5282.59	5241.21	5174.17	5111.51	5068.2	5016.84	4968.05	4918.9	4877.43	4834.87	4776.43	4714.52	4653.17	4632.63	4586.98	4529.11	4512.64	4527.7	4526.14	4528.41	4500.74	4527.3	4519.13	4518.99	4540.99	4559.95	4553.25	4586.37	4621.84	4787.71	5163.7	5702.24	5983.15	6182.03	6248.31	6398.29	6450.83	6579.14	6612.2	6674.21	6767.24	6816.66	6870.17	6870.97	6794.34	6592.4	5965.16
2018-03-31	4282.64	4223.02	4183.8	4150.5	4092.15	4056.68	3988.94	3973.67	3943.05	3911.96	3888.53	3862.46	3844.02	3823.82	3802.86	3789.1	3773.51	3772.93	3761.89	3756.25	3770.87	3775.36	3806.55	3861.61	3914.51	3999.08	4126.65	4260.63	4392.04	4597.26	4843.27	5232.44	5997.23	6866.71	7224.62	7492.16	7675.13	7830.81	7983.97	8110.49	8198.71	8231.71	8312.94	8357.25	8395.68	8355.46	8179.82	7863.85	6905.65
2018-04-01	5182.98	5079.72	5020.56	4984.91	4922.26	4886.65	4824.2	4777.01	4745.49	4716.6	4677.85	4663.14	4623.48	4605.32	4572.26	4568.14	4552.42	4523.04	4489.86	4487.43	4518.45	4498.73	4522.09	4547.32	4588.4	4686.38	4760.85	4901.28	4985.43	5161.94	5353.59	5701.35	6551.49	7413.77	7798.72	8025.89	8146.72	8289.71	8361.44	8453.05	8522.59	8581.89	8669.49	8710.56	8702.96	8672.04	8463.78	8080.41	7137.57
2018-04-02	5352.88	5248.92	5189.84	5144.77	5085	5028.15	5010.95	4975.88	4930.75	4894.46	4882.05	4857.13	4821.35	4794.27	4757.34	4753.79	4735.44	4714.69	4683.43	4676.7	4671.03	4656.01	4686.58	4710.33	4742.86	4836.05	4920.82	5048.77	5165.3	5343.82	5549.63	5931.75	6734.19	7716.53	8024.28	8239.73	8346.11	8471.33	8551.14	8607.33	8675.54	8750.89	8852.15	8901.35	8914.33	8849.5	8676.79	8276.4	7297.5
2018-04-03	5425.7	5326.41	5274.75	5238.22	5170.54	5149.53	5109.34	5069.29	5027.27	5027.57	4997.26	4925.92	4893.09	4869.57	4850.52	4797.38	4790.45	4778.96	4766.63	4756.44	4768.95	4765.84	4761.68	4781.27	4817.08	4944.35	5010.17	5103.02	5254.14	5384.97	5613.47	5995.57	6892.11	7800.89	8156.77	8374.31	8484.42	8577.75	8636.36	8732.47	8773.51	8816.5	8880.72	8893.53	8883.71	8842.39	8636.02	8242.55	7258.92
2018-04-04	5534.7	5445.3	5364.73	5312.72	5240.27	5194.3	5144.21	5127.13	5083.78	5067.36	5022.93	4994.56	4970.65	4925.68	4910.37	4885.79	4870.47	4848.44	4833.3	4832.52	4794.1	4810.7	4817.18	4850.08	4871.06	4983.32	5071.4	5180.19	5264.19	5383.15	5626.12	5963.2	6786.99	7691.51	7995.88	8183.17	8268.22	8379.01	8413.01	8489.85	8531.66	8580.65	8649.76	8677.27	8669.25	8614.38	8445.74	7998.27	7083.57
2018-04-05	5105.03	5010.39	4892.98	4833.7	4748.21	4688.45	4622.14	4572.94	4514.56	4480.78	4426.97	4390.35	4338.51	4300.1	4265.56	4231.73	4199.05	4169.21	4137.11	4104.58	4077.62	4048.42	4044.34	4019.88	3964.42	3974.02	3939.6	3895.19	3849.82	3814.25	3723.74	3621.91	3508.77	3511.78	3565.99	3599.49	3639.92	3690.63	3765.19	3783.3	3838.6	3885.13	3940.09	4008.07	4039.65	4022.86	4001.49	3882.64	3719.81
2018-04-06	3181.45	3118.47	3050.4	2980.25	2912.87	2856.72	2794.79	2770.6	2725.38	2683.98	2666.49	2648.5	2624.06	2601.94	2597.27	2591.92	2582.91	2566.77	2577.28	2571.86	2573.01	2592.09	2601.13	2644.99	2665.9	2720.86	2778.32	2870.58	2953.42	3111.34	3312.73	3590.51	4164.22	4665.39	4876.22	5037.09	5127.23	5257.17	5320.55	5453.63	5500.03	5577.58	5640.35	5685.96	5745.42	5755.81	5698.77	5514.99	5021.27
2018-04-07	4036.37	4012.24	3933.07	3900.36	3838.55	3806.16	3777.01	3736.85	3710.65	3679.16	3646.16	3610.16	3588.81	3572.73	3567.06	3555.85	3544.81	3538.2	3530.68	3522.89	3554.79	3531.88	3562.26	3608.72	3649.7	3751.37	3843.94	3952.94	4087.23	4302.04	4570.28	5032.4	5907.49	6808.33	7178.78	7366.63	7518.5	7655.12	7755.98	7840.98	7914.59	8015.42	8073.17	8122.09	8123.27	8121.03	7956.16	7626.12	6666.42
2018-04-08	5195.86	5111.59	5048.64	5020.09	4972.51	4929.75	4889.69	4835.96	4793.85	4781.01	4751.52	4731.05	4699.34	4666.89	4667.65	4648.68	4627.09	4615.38	4595.45	4585.81	4591.12	4603.48	4620.49	4658.64	4706.06	4834.52	4908.27	5022.12	5135.58	5297.28	5565.17	5934.61	6883.02	7770.91	8135.07	8361.27	8440.89	8578.18	8605.12	8714.91	8756.01	8797.59	8845.16	8886.08	8894.79	8858.7	8665.47	8270.24	7316.01
2018-04-09	5555.33	5433.46	5382.25	5342.67	5274.18	5250.35	5194.04	5177.12	5109.3	5084.9	5061.66	5013.87	4980.05	4946.39	4922.08	4914.92	4898.4	4874.43	4869.37	4845.73	4863	4848.39	4885.04	4903.19	4947.68	5062.48	5176.37	5263.9	5371.38	5529.53	5776.82	6133.24	7076.51	7912.13	8241.66	8471.1	8597.81	8754.15	8790.99	8889.76	8938.49	8990.11	9065.54	9097.46	9085.79	9061.76	8829.79	8446.51	7441.47
2018-04-10	5763.93	5654.99	5580.76	5510.51	5463.02	5442.46	5380.13	5354.13	5317.25	5287.88	5253.63	5230.79	5191.52	5181.64	5155.98	5143.03	5116.78	5079.15	5066.74	5054.73	5039.31	5027.37	5039.63	5093.96	5101.8	5227.06	5318.46	5435.57	5529.73	5678.01	5885.5	6246.23	7139.63	8078.89	8409.73	8642.56	8723.16	8830.1	8925.21	8975.71	9026.85	9072.2	9126.73	9142.3	9137.42	9103.73	8883.54	8493.81	7397.03
2018-04-11	5685.01	5608.4	5549.71	5524.47	5475.82	5430.7	5371.21	5344.6	5300.45	5274.01	5242.2	5202.96	5189.8	5164.93	5169.22	5132.19	5107.49	5086.94	5074.47	5062.29	5076.09	5070.44	5081.27	5089.29	5129.46	5227.39	5331.33	5437.17	5525.19	5657.01	5865.71	6235.06	6224.2	7084.89	7437.37	7641.69	7737.27	7876.69	7910.63	7938.13	8006.13	8104.19	8176.57	8212.31	8241.2	8217.34	8077.42	7726.58	6760.02
2018-04-12	5720.08	5621.51	5566.36	5524.68	5472.99	5411.46	5376.68	5332.11	5272.68	5235.46	5221.34	5187.16	5145.03	5111.74	5089.02	5076.77	5050.04	5022.55	4990.1	4991.16	5005.33	4983.84	5017.68	5028.19	5034.27	5129.19	5174.13	5261.18	5342.12	5503.37	5734.69	6091.45	7006.41	7888.16	8215.72	8428.96	8558.7	8668.54	8751.57	8829.63	8900.46	8965.73	9034.73	9071.87	9082.62	9048.97	8888.92	8500.07	7520.5
2018-04-13	5748.85	5666.73	5597.88	5568.77	5505.72	5439.21	5401.51	5341.97	5287.24	5238.19	5210.03	5184.61	5142.16	5123.6	5123.13	5091.84	5067.09	5035.69	5010.99	4971.05	4975.24	4967.62	4954.35	4962.21	4936.81	4982.71	4983.98	5010.14	5054.46	5144.57	5243.67	5508.76	5981.04	6619.57	6847.43	7000.27	7085.1	7181.51	7282.43	7381.81	7443.59	7522.95	7602.53	7644.4	7684.01	7668.06	7559.78	7274.99	6537.06
2018-04-14	5309.23	5243.32	5181.52	5143.77	5087.72	5043.64	5001.82	4961.87	4922.32	4875.53	4844.46	4814	4784.17	4762.79	4731.7	4711.02	4679.07	4665.88	4628.15	4616.21	4629.36	4645.1	4665.14	4696.36	4736.37	4828.53	4905.31	5030.02	5128.46	5313.1	5562.23	6019.66	7025.76	8083.52	8514.48	8786.39	8953.87	9100.44	9165.95	9247.96	9320.08	9385.33	9443.56	9457.13	9472.91	9434.33	9241.67	8819.35	7827.38
2018-04-15	5809.67	5723.65	5664.33	5631.53	5571.38	5536.46	5491.54	5463.67	5421.72	5371.96	5372.9	5331.55	5279.55	5255.66	5255.65	5214.69	5198.56	5187.48	5172.1	5143.39	5161.32	5161.98	5164.89	5207.83	5251	5318.52	5379.45	5465.99	5559.21	5705.29	5902.63	6251.44	7117.67	8090.22	8416.59	8644.87	8754	8875.37	8920.72	8998.17	9064.85	9095.73	9144.35	9174.2	9157.04	9122.75	8905.36	8529.3	7443.36
2018-04-16	5785.78	5682.75	5627.67	5588.39	5532.85	5504.15	5448.1	5399.56	5371.03	5323.31	5310.52	5287.57	5240.23	5179.3	5170.1	5160.22	5130.73	5119.68	5117.12	5104.6	5113.18	5097.33	5117.75	5149.81	5183.39	5281.28	5342.23	5434.03	5517.83	5670.05	5879.04	6212.8	7086.43	8123.44	8428.41	8639.5	8765.41	8854.82	8936.27	9013.76	9050.02	9115.51	9155.33	9206.52	9180.84	9167.05	8959.23	8571.43	7537.37
2018-04-17	5832.57	5744.59	5662.45	5635.95	5586.39	5550.33	5487.15	5445.17	5419.47	5378	5348.2	5311.59	5286.02	5247.49	5202.62	5198.84	5184.97	5164.9	5156.58	5146.21	5142.28	5139.5	5143.33	5188.02	5213.96	5321.1	5411.46	5478.83	5562.3	5698.06	5940.81	6306.26	7248.31	8223.77	8629.47	8828.07	8959	9101.13	9152.68	9241.36	9324.56	9381.23	9449.55	9492.44	9472.57	9446.04	9252.12	8855.01	7887.25
2018-04-18	6051.08	5943.75	5871.38	5832.12	5771.34	5717.1	5670.97	5624.73	5573.54	5547.46	5515.6	5479.9	5461.86	5421.23	5390.83	5370.93	5342.53	5317.95	5294.81	5285.09	5299.75	5287.71	5285.21	5338.07	5336.89	5460.21	5537.29	5600.98	5687.63	5827.47	6038.13	6441.68	7389.02	8337.64	8766.05	9002.2	9095.48	9228.96	9282.75	9398.57	9450.39	9523.12	9593.09	9617.94	9632.26	9596.03	9435.65	8996.61	7911.08
2018-04-19	6129.84	6018.18	5957.95	5910.4	5850.65	5814.45	5750.23	5696.19	5645.31	5622.59	5579.63	5544.6	5503.41	5465.58	5430.44	5422.91	5398.89	5377.78	5355.07	5324.48	5325.15	5317.29	5312.79	5317.11	5343.87	5425.74	5469.32	5529	5587.58	5724.59	5956.86	6299.59	7227.56	8136.52	8509.94	8691.18	8830.87	8979.87	9022.61	9132.95	9167.96	9259.16	9338.23	9364.88	9384.72	9365.2	9159.16	8774.37	7684.75
2018-04-20	5984.51	5903.61	5839.9	5794.76	5717.75	5660.39	5597.45	5545.68	5487.1	5446.87	5418.87	5384.63	5335.71	5284.65	5262.3	5248.63	5216.42	5190.2	5164.93	5170.3	5134.86	5109.93	5117.61	5080.33	5077.4	5109.98	5133.79	5137.07	5168.3	5199.85	5300.26	5458.07	5871.72	6473.61	6687.52	6842.17	6946.52	7047.33	7132.38	7205.07	7303.58	7373.63	7448.11	7534.46	7547.94	7559.82	7494.57	7226.02	6605.6
2018-04-21	5281.42	5192.29	5127.4	5076.39	5027.17	4987.59	4941.59	4886.13	4847.33	4809.91	4795.79	4749.29	4706.9	4670.34	4647.88	4627.88	4611.09	4604.83	4583.99	4589.41	4582.46	4601.63	4615.18	4626.04	4701.71	4825.38	4897.91	4966.69	5092.13	5288.47	5546.67	6007.77	7106.35	8164.12	8672.55	8951.4	9142.25	9291.98	9383.09	9479.93	9566.74	9656.9	9729.7	9757.62	9768.92	9717.24	9517.81	9088.77	7997.92
2018-04-22	6109.38	6022.52	5961.01	5920.87	5879.18	5827.58	5778.51	5735.54	5693.77	5660.33	5629.97	5593.13	5565.47	5515.68	5502.54	5491.75	5494.46	5420.91	5423.84	5396.86	5395.47	5414.15	5411.45	5436.14	5466.37	5554.57	5609.34	5697.13	5765.26	5909.96	6116.42	6487.4	7462.76	8454.57	8866.55	9085.34	9236.74	9373.81	9412.45	9487.98	9557.58	9628.82	9672.49	9697.06	9704.74	9702.27	9509.41	9113.79	8140.13
2018-04-23	6122.94	6019.44	5951.03	5924.07	5850.93	5833.07	5779.33	5741.13	5683.5	5623.82	5608.22	5594.71	5551.26	5525.4	5487.27	5453.01	5431.23	5421.47	5407.48	5395.72	5390.67	5391.25	5400.11	5417.7	5418.09	5506.63	5546.61	5635.17	5685.6	5848.31	6060.19	6429.36	7399.23	8311.59	8632.61	8872.99	9002.91	9129.32	9146.65	9204.21	9254.98	9305.74	9384.9	9423.81	9432.57	9398.11	9229.21	8819.03	7752.75
2018-04-24	5901.04	5821.45	5772.2	5739.68	5694.75	5651.56	5605.12	5566.46	5537.96	5482.16	5453.37	5414.72	5379.43	5357.19	5327.43	5298.18	5281.21	5270.09	5244.06	5248.76	5259.02	5252.22	5249.92	5281.6	5308.8	5416.89	5478.57	5598.7	5660.59	5811.98	6014.5	6388.89	7345.71	8283.16	8661.33	8876.62	9008.12	9130.1	9173.72	9240.12	9287.34	9358.87	9418.62	9424.06	9459.69	9415.3	9226.58	8824.28	7791.84
2018-04-25	5968.51	5872.8	5829.33	5781.87	5737.57	5695.13	5652.1	5610.52	5559.85	5522.96	5504.88	5467.99	5445.8	5394.87	5373.28	5357.66	5331.59	5311	5301.46	5278.57	5301.61	5279.1	5301.24	5335.7	5372.05	5468.81	5541.23	5630.31	5689.36	5841.53	6064.37	6430.14	7359.13	8263.32	8631.98	8885.03	9009.69	9157.03	9221.11	9311.75	9373.74	9452.92	9507.75	9558.4	9546.15	9514.94	9332.48	8905.53	7868.67
2018-04-26	6140.49	6060.04	5989.94	5952.28	5884.75	5830.42	5794.2	5737.34	5697.05	5662.03	5622.12	5574.82	5546.62	5510.86	5499.89	5488.59	5439	5408.76	5388.33	5381.58	5393.27	5376.74	5386.1	5369.15	5415.88	5500	5517.13	5560.11	5660.84	5806.19	5989.05	6336.41	7242.92	8162.07	8509.54	8732.05	8862.76	8989.53	9044.39	9166.63	9264.38	9321.21	9427.87	9479.67	9471.4	9442.68	9235.1	8851.55	7818.98
2018-04-27	5784.8	5697.33	5629.41	5594.07	5527.44	5497.24	5432.15	5391.9	5324.18	5308.52	5278.5	5228.1	5195.73	5152.4	5123.07	5103.2	5080.25	5058.74	5033.71	5016.79	4995.12	5006.86	4995.16	5003.61	5016.16	5047.7	5095.05	5119.83	5155.4	5237.71	5364.05	5611.1	6148.54	6852.88	7080.04	7247.94	7367.81	7462.13	7533.18	7641.11	7747.12	7805.91	7895.8	7940.81	7974.52	7976.9	7845.22	7547.42	6798.99
2018-04-28	5340.77	5280.06	5194.7	5161.21	5113.9	5075.62	5020.76	4967.51	4916.84	4881.23	4854.1	4813.08	4777.09	4748.02	4716.95	4702.43	4680.55	4675.68	4657.73	4652.99	4682.42	4689.95	4679.23	4693.34	4749.29	4840.13	4922.44	5032.19	5128.77	5290.87	5539.26	5969.94	7015.15	7961.85	8355.6	8609.33	8714.13	8849.85	8945.69	9052.2	9060.94	9137.34	9214.42	9247.21	9278.27	9250.95	9073.84	8641.61	7683.48
2018-04-29	6012.42	5923.96	5852.13	5842.94	5764.74	5729.01	5687.46	5657.1	5591.14	5551.49	5539.97	5513.98	5458.42	5437.36	5413.62	5366.38	5364.42	5332.34	5323.61	5301.06	5293.61	5292.99	5299.89	5333.61	5329.43	5429.39	5490.72	5571.91	5644.32	5782.06	5958.14	6338.27	7216.79	8218.21	8548.78	8786.71	8922.25	9034.45	9127.68	9183.23	9251.65	9324.1	9387.14	9429.19	9418.17	9381.14	9170.34	8802.44	7786.14
2018-04-30	5870.26	5763.74	5699.79	5668.47	5594.91	5564.96	5508.53	5476.88	5410.83	5396.37	5366.59	5325.02	5282.86	5233.97	5213.64	5209.72	5184.2	5127.77	5121	5108.44	5093.33	5091.63	5093.47	5113.36	5160.58	5217.73	5277.59	5367.29	5426.31	5548.58	5731.35	6096.5	6871.53	7768.26	8086.86	8263.68	8370.26	8472.89	8524.63	8602.72	8649.23	8703.53	8751.88	8788.64	8750.19	8722.22	8491.21	8130.66	7174.14
2018-05-01	4871.15	4797.68	4708.85	4637.88	4564.45	4520.76	4458.45	4400.62	4314.39	4259.16	4228.51	4179.24	4139.61	4087.76	4030.58	4009.45	3968.13	3914.23	3889.41	3843.08	3840.66	3804.26	3772.01	3741.08	3675.99	3621.09	3610.43	3555.67	3507.95	3398.48	3328.88	3190.34	3046.32	3036.15	3028.53	3083.8	3138.01	3196.03	3228.39	3296.64	3367.85	3424.3	3478.41	3534.12	3577.16	3591.81	3600.02	3564.56	3458.84
2018-05-02	3093.3	3022.6	2947.97	2878.92	2794.41	2733.94	2683.92	2646.21	2590.76	2539.27	2530.97	2498.92	2487.12	2476.64	2463.95	2443.07	2437.34	2431.05	2418.67	2420.57	2436.67	2453	2474.78	2497.62	2558.15	2632.86	2697.84	2799.19	2920.07	3081.34	3328.39	3682.41	4270.83	4841.4	5083.77	5272.06	5383.19	5515.7	5614.31	5712.8	5813.01	5883.49	5958.07	6021.86	6065.03	6071.69	5994.15	5805.87	5271
2018-05-03	4512.33	4440.53	4362.9	4296.49	4237.02	4193.1	4122.44	4085.39	4054.14	4012.37	3983.45	3946.81	3927.12	3900.64	3875.81	3860.17	3836.57	3830.7	3828.53	3812.5	3829.66	3835.82	3845.47	3867.6	3893.71	3967.27	4036.25	4133.24	4232.68	4387.27	4630.92	5049.45	5926.5	6690.1	7048.51	7237.6	7378.47	7507.95	7590.98	7707.46	7800.7	7860.56	7928.86	7988.2	8033.67	7991.16	7827.65	7521.46	6646.57
2018-05-04	5292.13	5254.94	5189.91	5137.16	5088.31	5044.6	4979.51	4930.61	4901.56	4866.35	4827.68	4797.52	4771.19	4739.29	4706.43	4679.73	4645.41	4630.31	4611.08	4615.47	4598.97	4608.67	4607.36	4616.72	4636.58	4725.06	4786.58	4855.58	4927.08	5071.06	5237.27	5620.25	6491.9	7270.78	7565.03	7800.39	7912.81	8075.71	8180.7	8235.82	8351.1	8353.85	8439.66	8488.23	8485.42	8457.18	8336.4	7933.67	7075.5
2018-05-05	5451.11	5360.34	5307.38	5262.15	5224.37	5175.92	5123.98	5074.47	5026.55	4990.73	4957.39	4907.28	4905.95	4840.73	4831.55	4791.63	4787.65	4770.94	4754.58	4747.36	4748.74	4737.09	4718.91	4787.88	4823.33	4946.68	5008.26	5086.53	5197.79	5395.25	5615.06	6024.11	6896.18	7872.77	8235.88	8474.43	8630.4	8723.31	8796.21	8905.6	8924.36	8989.7	9049.37	9086.49	9107.14	9060.57	8857.95	8449.07	7403.59
2018-05-06	5490.15	5405.54	5361.82	5335.75	5333.33	5310.69	5278.72	5256.94	5207.19	5175.64	5143.26	5111.45	5090.9	5042.61	5022.02	4994.79	5005.6	4979.62	4973.11	4973.02	4964.92	4971.2	4986.17	5011.87	5055.05	5188.85	5249.58	5327.36	5426.84	5599.86	5838.33	6215.63	7103.88	7981.2	8325.51	8528.61	8636.46	8764.26	8824.21	8924.79	8962.83	8995.1	9063.13	9098.77	9056.15	9039.31	8821.44	8389.44	7357.93
2018-05-07	5632.23	5539.08	5502.19	5471.52	5421.3	5389.57	5340.35	5311.89	5251.25	5229.41	5215.34	5193.3	5164.34	5143.46	5114.03	5096.4	5078.4	5054.82	5041.47	5016.59	5035.76	5016.63	5040.08	4963.54	5026.29	5153.65	5240.47	5362.78	5456.15	5613.27	5855.84	6243.59	7106.84	8025.8	8338.56	8529	8654.33	8745.96	8814.15	8909.51	8956.73	8995.97	9061.98	9090.22	9063.69	9056.44	8817.71	8411.12	7343.28
2018-05-08	5644.6	5570.41	5504.03	5498.34	5418.33	5380.93	5351.52	5322.59	5271.16	5234.13	5188.73	5185.05	5151.43	5105.27	5095.52	5093.25	5067.39	5031.22	5036.08	5028.86	5062.47	5007.48	5029.98	5059.77	5062.14	5194.63	5258.24	5361.05	5429.33	5603.65	5813.17	6234.91	7072.62	8019.22	8377.82	8573.58	8711.36	8807.75	8861.91	8933.05	9008.89	9069.53	9154	9177.57	9177.87	9136.59	8922.39	8536.61	7424.69
2018-05-09	5636.66	5574.87	5503.57	5482.62	5421.46	5391.9	5337.99	5296.04	5250.55	5204.09	5200.74	5171.78	5116.68	5098.29	5086.48	5076.29	5048.91	5017.28	5013.72	4999.69	4981.71	5001.05	5013.72	5034.67	5070.66	5169.18	5227.03	5341.95	5428.45	5616.43	5830.75	6242.73	7116.04	8103.9	8467.86	8661.05	8783.12	8888.05	8967.23	9039.68	9105.65	9158.59	9229.41	9244.73	9238.78	9231.5	8982.62	8601.86	7562.27
2018-05-10	5728.69	5632.68	5572.52	5526.75	5482.25	5436.79	5367.88	5338.13	5286.53	5251.95	5223.9	5211.21	5175.97	5146.74	5113.77	5088	5092.2	5060.25	5043.73	5022.37	5006.2	5010.89	4995.83	5014.33	5046.02	5124.34	5176.47	5244.52	5351.61	5497.04	5701.47	6089.08	6961.86	7793.18	8114.28	8316.18	8433.42	8567.33	8654.22	8725.63	8830.71	8895.91	8959.81	8988.31	9011.38	8979.75	8798.55	8407.3	7397.27
2018-05-11	5743.89	5646.24	5566.63	5523.63	5454.88	5385.67	5344.77	5277.51	5242.88	5173.72	5148.68	5101.37	5052.27	5028.51	4989.45	4978.95	4969.93	4938.82	4903.67	4897.48	4903.49	4895.27	4867.82	4848.88	4868.19	4886.88	4908.39	4954.23	4948.78	5001.62	5103.87	5266.83	5644.99	6228.5	6448.9	6612.36	6708.62	6775.79	6879.82	6947.15	7033.12	7145.95	7203.73	7240.76	7250.28	7258.96	7150.26	6897.77	6208.62
2018-05-12	4625.42	4568.42	4540.45	4497.43	4445.47	4399.98	4362.49	4348.16	4294.34	4268.25	4250.24	4236.1	4198.89	4184.93	4174.87	4162.75	4157.89	4149.6	4137.33	4123.79	4127.82	4143.01	4146.16	4186.72	4266.57	4377.84	4454.87	4595.33	4704.22	4873.82	5147.29	5640.39	6636.71	7582.14	7970.21	8247.53	8402.6	8531.03	8658.86	8771.22	8873.92	8946.33	9010.39	9047.9	9095.96	9077.68	8886.27	8519.01	7534.57
2018-05-13	5928.98	5852.91	5797.17	5737.02	5666.2	5625.53	5581.88	5532.28	5485.72	5432.34	5404.08	5391.06	5327.81	5295.21	5298.34	5279.27	5270.58	5248.64	5213.14	5217.81	5222.11	5211.02	5226.12	5258.26	5307.71	5400.64	5436.17	5537.58	5614.86	5785.27	5972.83	6440.27	7377.77	8391.79	8755.61	9028.21	9243.82	9328.24	9447.31	9559.54	9644.95	9783.66	9813.19	9871.57	9902.26	9872.3	9671.06	9232.62	8179.55
2018-05-14	6276.08	6179.21	6107.51	6070.01	6007.09	5946.2	5929.09	5879.52	5842.72	5774.3	5758.24	5729.89	5701.16	5657.89	5616.83	5576.2	5550.64	5522.6	5492.87	5477.07	5474.38	5478.59	5478.11	5490.76	5562.97	5640.74	5692.96	5756.03	5835.77	6016.99	6223.77	6688.1	7702.08	8845.92	9258.05	9557.78	9738.47	9851.41	9940.74	10089.8	10130.2	10243.1	10327.4	10360.9	10377.4	10316.1	10141.7	9749.59	8557.03
2018-05-15	6671.64	6583.57	6524.21	6481.33	6420.4	6372.58	6305.18	6244.97	6219.33	6154.47	6120.79	6102.18	6049.02	5999.38	5965.33	5944.68	5922.26	5887.26	5863.52	5842.72	5823.47	5832.08	5811.04	5833.07	5834.19	5922.26	5961.47	6012.28	6083.25	6231.81	6458.32	6913.21	8022.93	9108.27	9501.84	9828.88	10006.6	10108	10223.8	10345.5	10397.8	10503.3	10588.1	10627.1	10626.7	10618.3	10400.9	9981.55	8913.59
2018-05-16	6791.91	6708.27	6646.04	6604.34	6522.03	6498.36	6425.05	6391.54	6348.5	6279.72	6256.73	6225	6165.9	6125.4	6092.09	6049.41	6020.13	5999.13	5963.4	5933.59	5923.13	5926.93	5900.67	5910.48	5932.22	5989.58	6014.33	6078.52	6159.53	6270.42	6541.5	7008.45	8066.35	9253.79	9624.82	9941.57	10135.1	10244.9	10381.5	10498.2	10556.5	10634.1	10685	10746.8	10779	10742.7	10569.6	10131.4	8851.44
2018-05-17	6656.86	6133.46	6228.96	6289.59	6259.57	6234.83	6177.14	6152.04	6096.9	6049.86	5988.05	5943.25	5861.34	5796.7	5773.72	5735.93	5690.59	5684.9	5652.8	5626.27	5621.68	5580.71	5553.76	5553.82	5591.7	5632.09	5669.41	5733.85	5782.67	5916.16	6137.85	6539.23	7539.17	8559.97	8903.51	9129.07	9293.34	9477.04	9601.61	9726.29	9817.1	9881.62	9993.44	10092.1	10089.1	10116.2	9894.69	9530.34	8517.32
2018-05-18	6146.28	6079.86	6019.94	5978.34	5902.29	5858.69	5786.53	5725.76	5699.09	5636.65	5592.98	5561.64	5518.63	5472.23	5412.04	5399.49	5341.35	5291.02	5237.3	5245.34	5223.21	5202.86	5183.53	5183.4	5144.23	5204.71	5203.77	5212.33	5220.34	5269.47	5352.99	5495.54	5918.15	6471.07	6703.33	6850.36	6969.82	7118.18	7216.39	7337.71	7409.51	7552.95	7643.64	7718.26	7770.18	7801.87	7710.21	7481.45	6880.79
2018-05-19	5251.99	5178.33	5131.21	5097.75	5038.52	4965.02	4903.76	4865.22	4828.63	4764.7	4735.06	4715.91	4675.98	4647	4601.95	4592.17	4560.95	4555.56	4538.28	4514.16	4487.94	4493.45	4520.37	4577.75	4554.83	4661.53	4779.87	4903.13	5030.94	5260.84	5561.85	6122.3	7369.1	8526.67	9023.43	9298.84	9467.19	9636.26	9776.41	9957.78	10021.7	10177.7	10227.3	10271.9	10277.9	10276.3	10079.5	9680.93	8571.96
2018-05-20	6256.69	6190.04	6107.99	6085.65	6036.88	5989.02	5932.49	5923	5882.49	5831.87	5796.63	5762.8	5716.61	5677.77	5668.18	5633.76	5591.56	5552.5	5532.99	5520.42	5506.47	5497.76	5493.09	5527.54	5541.27	5601.63	5667.15	5786.85	5849.87	6035.94	6257.08	6704.86	7780.3	8892.66	9325.79	9594.83	9763.13	9921.48	10011.6	10132.5	10224.5	10327	10390.6	10438.7	10433.4	10397.5	10199.8	9772.58	8633.09
2018-05-21	6156.04	6090.59	6027.13	5972.88	5929.57	5888.83	5851.25	5789.65	5751.57	5716.46	5693.79	5657.13	5619.51	5581.74	5559.59	5530.13	5517.65	5477.46	5454.87	5441.34	5443.17	5427.29	5428.53	5450.81	5488.21	5566.13	5632.09	5708.25	5787.03	5963.14	6185.84	6695.4	7636.02	8744.38	9110.54	9379.26	9510.82	9649.1	9722.94	9840.68	9877.17	9917.47	9985.66	10001	10017.9	10015.1	9816.68	9411.1	8320.17
2018-05-22	6537.54	6441.09	6366.22	6335.69	6262.75	6216.9	6173.59	6134.23	6078.52	6029.62	6002.95	5976.49	5928.45	5896.27	5870.28	5848.77	5805.31	5782	5774.49	5741.54	5727.39	5741.76	5734.06	5745.08	5798.63	5858.89	5912.41	5985.05	6053.65	6215.77	6485.15	6964.89	8048.31	9135.34	9568.28	9843.2	9997.56	10162.9	10228.1	10321.2	10397.5	10444.2	10543.8	10555	10588	10557.9	10340.9	9888.27	8760.41
2018-05-23	6227.25	6132.63	6084.26	6051.09	5996.38	5956.31	5903.61	5885.08	5825.16	5784.06	5750.13	5723.71	5683.99	5648.14	5632.89	5606.66	5590.84	5575.8	5540.08	5546.3	5543.82	5545.78	5528.61	5547.81	5587.65	5654.42	5720.86	5800.02	5842.6	6010.47	6253.79	6688.49	7650.97	8703.52	9110.99	9399.54	9554.67	9705.62	9783.43	9871.6	9933.82	9982.1	10069	10092.9	10079.8	10047.3	9821.92	9382.17	8221.11
2018-05-24	6208.15	6120.82	6072.61	6039.69	5952.06	5924	5874.36	5823.78	5764	5728.02	5702.41	5681.75	5635.8	5583.19	5554.06	5528.32	5499.6	5469.77	5455.28	5443.26	5412.96	5405.66	5414.23	5433.86	5468.8	5529.45	5566.66	5628.83	5706.64	5845.85	6063.93	6477.64	7371.58	8388.52	8772.57	9021.05	9181.68	9313.66	9434.84	9540.38	9633.1	9719.59	9813.25	9861.67	9880.19	9866.93	9698.66	9288.62	8211.76
2018-05-25	6518.34	6458.38	6380.82	6333.35	6273.97	6180.32	6126.5	6085.35	6016.4	5956.33	5910.54	5837.95	5799.6	5751.41	5729.87	5682.96	5645.74	5606.33	5595.62	5562.8	5529.36	5511.15	5485.64	5447.27	5447.99	5455.68	5468.22	5501.55	5528.86	5589.69	5718.62	5930.71	6467.5	7092.41	7353.09	7521.31	7702.12	7822.2	7906.47	8040.83	8119.68	8215.22	8272.78	8361.22	8384.35	8382.84	8261.01	7999.6	7267.79
2018-05-26	6169.8	6109.11	6040.77	5964.77	5909.41	5853.72	5786.27	5741.4	5674.27	5639.87	5595.37	5563.04	5505.12	5472.71	5441.27	5399.73	5363.68	5338.24	5318.56	5301.34	5279.49	5273.98	5284.6	5308.76	5340.07	5432.07	5462.05	5583.12	5688.2	5874.36	6164.47	6747.08	7975.85	9161.28	9723.88	10040.9	10228.3	10392.6	10533	10650.6	10716.9	10796.4	10892.3	10928	10951.1	10922.9	10702.9	10240	9037.53
2018-05-27	7328.49	7262.35	7182.11	7130.86	7065.27	7024.13	6967.32	6903.85	6862.39	6808.53	6766.96	6705.22	6653.32	6611.49	6573.45	6545.36	6502.05	6462.22	6413.53	6396.02	6378.79	6342.83	6327.87	6322.93	6328.98	6390.86	6396.09	6440.04	6501.65	6621.95	6831.76	7270.99	8404.45	9552.55	9976.7	10305	10480.5	10628.4	10725.1	10854.5	10937.9	11013.5	11095.3	11150.8	11156.3	11126.2	10946.6	10512.9	9407.41
2018-05-28	7509.99	7428.47	7360.26	7301.68	7253.95	7194.08	7117.53	7079.03	6994.8	6954.06	6895.2	6834.14	6800.88	6755.53	6729.91	6688.04	6645.46	6603.31	6586.23	6556.28	6525.25	6516.47	6468.89	6468.57	6446.25	6518.53	6534.42	6585.94	6628.86	6750.76	6986.66	7444.91	8658.67	9746.42	10214.3	10532.3	10720.1	10899.4	10998	11109.1	11172.8	11241.1	11338.6	11368.1	11359.6	11345.4	11142.6	10666.8	9489.95
2018-05-29	7737.2	7659.55	7589.73	7546.97	7493.94	7417.99	7328.41	7301.69	7230.62	7199.92	7146.41	7118.87	7056.36	7000.48	6958.53	6914.63	6886.06	6830.82	6803.65	6765.19	6714.59	6699.88	6682.68	6657.29	6643.21	6683.26	6700.27	6723.58	6758.86	6876.24	7021.5	7528.93	8765.09	9866.31	10274.6	10610.7	10765.8	10930.1	11022.1	11141	11223.6	11307.6	11399.4	11438.7	11419.1	11395.1	11208.7	10765.5	9626.16
2018-05-30	7617.96	7523.73	7451.34	7398.1	7353.11	7295.74	7230.42	7188.16	7124.96	7070.24	7022.02	6979.96	6933.03	6866.69	6833.3	6786.47	6749.73	6699.78	6654.46	6639.11	6612.22	6581.85	6560.49	6538.95	6560	6603.73	6589.67	6623.25	6680.49	6800.58	7019.51	7491.83	8685.48	9836.6	10266.7	10569.2	10753.3	10915.5	11024.5	11128.3	11197.8	11267.2	11352	11410.9	11403.6	11381.1	11180.6	10732.8	9606.31
2018-05-31	7687.36	7597.29	7515.74	7478.96	7406.4	7322.84	7274.71	7208.28	7135.6	7091.65	7024.34	6969.76	6928.62	6848.78	6805.65	6776.65	6724.92	6670.81	6631.14	6597.08	6574.44	6533.82	6497.67	6455.31	6441.5	6443.35	6465.26	6493.65	6530.87	6612.59	6795.23	7199.94	8133.36	9090.43	9455.62	9680.29	9826.67	9965.84	10093.7	10187.3	10255.8	10331.5	10407.9	10439.3	10464.7	10434.7	10283.8	9886.92	8746.94
2018-06-01	7255.19	7178.59	7112.86	7061.11	6982.34	6896.71	6838.3	6779.1	6689.3	6632.87	6566.7	6517.64	6453.92	6399.75	6346.47	6271.04	6228.88	6172.31	6113.92	6073.84	6025.95	5982.18	5921.9	5864.58	5811.06	5768.81	5739.93	5729.25	5669.74	5696.05	5711.78	5798.27	6068.56	6424.81	6620.89	6724.56	6838.4	6938.69	7017.63	7118.68	7188.35	7254.24	7324.62	7384.77	7407.53	7429.78	7378.37	7197.52	6779.34
2018-06-02	6020.84	5965.14	5884.23	5818.67	5753.92	5685.93	5604.13	5533.41	5465.76	5403	5342.35	5296.36	5241.67	5177.35	5147.26	5106.45	5050.92	5033.31	4971.52	4937.73	4891.83	4847	4782.28	4690.02	4650.86	4620.23	4574.26	4558.11	4525.82	4503.35	4475.63	4437.3	4411.77	4448.34	4490.07	4535.74	4584.89	4693.92	4770.29	4859.1	4938.25	5026.79	5075.39	5152.01	5178.31	5214.41	5212.91	5141.53	5082.56
2018-06-03	5252.39	5199.97	5122.73	5051.41	4990.84	4930.04	4858.31	4795.99	4745.55	4684.13	4661.35	4623.2	4571.75	4561.48	4534.89	4512.3	4485.81	4470.11	4455.63	4428.47	4428.44	4436.36	4421.43	4441.39	4465	4580.96	4637.3	4716.56	4841.66	5048.73	5408.02	6103.09	7618.26	8966.57	9515.98	9881.89	10093.1	10244.6	10354.7	10467.4	10521	10613.7	10673.9	10711.4	10736.3	10691.9	10531.4	10069.7	8926.74
2018-06-04	6860.39	6779.82	6721.55	6698.43	6639.39	6599.87	6531.15	6489.98	6456.51	6404.7	6375.31	6330.56	6297.18	6235.06	6210.93	6190.71	6154.83	6123.71	6105.92	6088.02	6070.4	6045.81	6045.18	6053.14	6052.79	6129.04	6161.55	6207.24	6267.11	6399.92	6650.3	7146.98	8292.04	9472.63	9945.55	10303.7	10483	10662.6	10804.6	10931.8	11012.8	11104.1	11185.1	11236.3	11265.9	11219	11002.7	10552.6	9425.69
2018-06-05	7759.69	7679.92	7607.47	7546.39	7484.18	7419.43	7342.9	7303.4	7247.95	7204.28	7156.04	7095.92	7043.54	7006.45	6932.06	6888.33	6859.71	6819.89	6781.25	6746.96	6703.69	6684.37	6659.27	6634.99	6660.36	6689.14	6712.21	6749.02	6806.77	6913.29	7180.48	7680.93	8927.31	9996.85	10396.4	10676.2	10854.5	11002.9	11110.5	11238.7	11305.1	11376.2	11473.1	11512.2	11510.4	11488.1	11295.1	10867.1	9766.05
2018-06-06	7254.31	7173.82	7112.92	7076.77	7011.07	6966.66	6927.46	6891.98	6830.51	6779.37	6739.19	6703.91	6641.44	6598.47	6563.31	6511.89	6481.98	6439.76	6423.95	6386.2	6362.37	6335.15	6313.83	6310.62	6335.73	6404.45	6433.92	6493.47	6537.9	6647.79	6898.79	7393.91	8530.14	9640.65	10089.3	10409.7	10577.5	10733.1	10843.3	10960.7	11018.7	11037.2	11073.8	11073.5	11074.6	11025.3	10800.1	10385	9211.1
2018-06-07	6931.44	6837.98	6803.75	6743.11	6692.58	6629.25	6580.86	6543.75	6480.65	6422.99	6385.19	6351.1	6307.01	6255.22	6218.7	6187.85	6160.22	6127.45	6089.6	6067.29	6055.45	6023.82	6014.19	6011.52	6038.74	6075.26	6111.41	6166.61	6223.12	6358.33	6576.05	7000.67	8070.64	9064.42	9419.78	9672.34	9800.38	9924.82	10030.1	10108.5	10178.3	10271.1	10362.3	10401.4	10410.7	10390.5	10209.8	9770.37	8749.33
2018-06-08	6867.69	6780.82	6710.68	6678.41	6574.05	6528.96	6487.79	6433.15	6376.93	6310.14	6285.94	6227.19	6190.28	6113.21	6090	6036.2	5981.64	5958.38	5940.09	5905.08	5886.64	5871.98	5834.63	5825.74	5810.22	5818.45	5838.44	5845.62	5836.73	5886.46	6013.72	6224.91	6756.24	7431.58	7729.24	7908.68	8020.5	8184.2	8302.85	8402.1	8497.74	8602.51	8704.87	8741.47	8791.36	8808.36	8686.85	8411.89	7683.33
2018-06-09	6740.78	6687.15	6596.57	6549.29	6467.06	6390.53	6330.77	6273.47	6194.84	6136.74	6058.61	5984.42	5925.36	5860.97	5801.77	5739.32	5695.99	5671.85	5654.59	5617.97	5598.41	5573.06	5560.36	5548.29	5580.58	5651.75	5689.21	5754.47	5834.01	6009.23	6270.7	6803.4	7993.25	9235.77	9719.91	10061.5	10258.2	10432	10557.5	10691.9	10806.8	10878.4	10953.1	11007.8	11008.9	10990.7	10790	10388	9237.2
2018-06-10	7414.85	7318.43	7246.35	7209.68	7129.55	7078.73	7033.08	6983.14	6924	6884.96	6806.09	6781.18	6731.32	6658.38	6607.24	6580.9	6540.01	6506.28	6457.9	6442.5	6429.71	6384.77	6373.93	6352.39	6380.17	6412.34	6429.93	6455.95	6504.32	6604.59	6831.09	7306.53	8455.57	9562.01	10017	10272.3	10447.4	10602.2	10684.9	10783.5	10862.3	10938.8	11006	11048.5	11059.5	11030	10838.9	10418.2	9365.57
2018-06-11	7482.83	7363.17	7291.25	7250.66	7198.67	7161.99	7100.93	7038.05	6991.62	6927.84	6860.77	6839.81	6774.42	6732.96	6690.86	6646.15	6622.04	6564.36	6533.95	6514.89	6468.41	6466.56	6443	6435.12	6443	6495.99	6508.17	6555.57	6610.82	6718.42	6919.02	7399.52	8444.13	9609.54	10016.9	10273.5	10454.7	10584.4	10668.8	10744.2	10795.9	10837	10898.5	10890.6	10909.7	10869.7	10650.2	10155	9025.51
2018-06-12	7111.79	7025.46	6948.43	6899.65	6839.05	6801.96	6745.49	6692.53	6645.89	6602.58	6541.51	6501.58	6470.94	6426.91	6384.14	6352.52	6341.6	6291.13	6268.05	6236.73	6219.14	6196.25	6195.62	6210.3	6207.51	6255.08	6292.05	6344.52	6398.71	6505.46	6738.59	7223.06	8325.05	9381.3	9770.05	10012.5	10112.4	10190.1	10263.2	10325.4	10358.8	10403.6	10454.5	10463.5	10485.7	10439.9	10264	9806.82	8799.43
2018-06-13	7185.02	7111.88	7027.55	6979.34	6922.81	6873.66	6802.95	6764.05	6693.24	6643.67	6587.99	6553.21	6501.83	6446.41	6409	6371.61	6327.13	6288.94	6260.69	6236.5	6215.7	6191.78	6166.77	6164.84	6168.68	6230.41	6270.35	6322.73	6389.05	6505.72	6767.43	7230.39	8374.05	9493.57	9879.47	10188.1	10371.2	10532.8	10639.1	10738.8	10814.6	10893.9	10941.8	10953	10956	10924.3	10661.7	10232.6	9076.76
2018-06-14	7505.72	7429.87	7336.51	7305.57	7244.14	7194.71	7133.5	7051.98	7015.07	6959	6918.29	6847.13	6803.99	6725.71	6701.49	6659.17	6604.51	6581.05	6533.01	6486.74	6469	6426.97	6385.48	6354.92	6346.2	6378.4	6400.07	6439.14	6478.34	6585.95	6748.2	7185.11	8184.43	9215.11	9566.52	9815.93	9954.86	10080	10183.8	10302.8	10391	10449.5	10507	10536.1	10523.4	10512.8	10331.3	9898.51	8916.12
2018-06-15	7676.31	7569.55	7525.57	7483.32	7405	7354.68	7280.64	7219.32	7166.96	7090.21	7024.07	6975.58	6907.62	6838.21	6792.95	6753.4	6702.17	6659.45	6607.16	6542.47	6501.72	6466.72	6398.36	6336.57	6261.31	6233.71	6193.86	6172.42	6111.84	6089.04	6090.29	6174.04	6522.34	6978.83	7143.14	7284.99	7400.46	7509.98	7607.92	7689.73	7787.37	7859.45	7938.73	7985.21	8040.54	8053.16	7992.12	7777.93	7268.96
2018-06-16	6589.78	6541.97	6482.53	6418.13	6355.5	6312.7	6246.56	6202.86	6139.08	6099.49	6059.57	6014.74	5953.66	5915.66	5866.94	5840.81	5811.44	5782.84	5755.87	5739.89	5720.43	5688.85	5675.81	5665.36	5681.59	5755.76	5800.22	5856.12	5935.05	6118.31	6383.74	6984.79	8212.41	9548.89	10066.9	10437.8	10658.6	10864.8	11020.1	11133.2	11266.1	11335.3	11453.6	11503.7	11522.7	11507.9	11326.5	10907.5	9760.05
2018-06-17	8162.61	8063.16	7975.98	7943.55	7887.11	7822.84	7783.47	7713.29	7634.64	7592.01	7536.05	7487.4	7429.43	7366.9	7291.47	7264.94	7210.81	7175.18	7130.88	7085.66	7063.66	7011.86	6991.1	6949.17	6942.01	6974.72	6982.26	7021.67	7037.02	7125.14	7347.29	7805.6	9035.04	10156.3	10569	10876.1	11057.6	11209.7	11308.2	11422.1	11514.3	11569.4	11598.8	11599.5	11633.6	11600.2	11373.6	10974.8	9843.51
2018-06-18	7724.41	7625.08	7552.5	7540.88	7475.83	7441.27	7387.37	7338.91	7278.56	7221.66	7175.43	7130.59	7059.73	7015.61	6978.25	6945.52	6900.61	6859.27	6821.35	6788.95	6743.94	6723.13	6674.56	6658.29	6673.14	6698.16	6723.96	6779.07	6812.96	6925.33	7180.04	7649.6	8845.57	10004.6	10445.7	10768.7	10930.5	11109	11233.4	11343.7	11420.3	11507.8	11587.4	11629.8	11630.8	11595.4	11391.5	10924.8	9825.13
2018-06-19	8041.93	7963.6	7894.23	7859.38	7780.6	7741.89	7675.53	7634.47	7566.23	7507.4	7459.74	7403.09	7342.01	7288.06	7216.82	7180.86	7132.36	7087.47	7055.13	7027.69	6992.12	6938.73	6913.6	6909.27	6883.74	6921.66	6938.23	6966.53	7011.94	7134.63	7386.85	7882.69	9106.47	10183.1	10598.8	10880	11062.2	11231.2	11345.9	11449.2	11542.2	11620.6	11672.3	11722.8	11740.5	11690.5	11494.4	11054.7	9881.36
2018-06-20	8045.95	7948.98	7899.02	7852.7	7795.73	7745.64	7665.23	7615.17	7529.69	7475.58	7411.6	7356.75	7273.52	7204.29	7154.03	7108.28	7047.09	7004.54	6974.42	6928.9	6913.18	6896.96	6848.05	6855.02	6849.24	6885.33	6921.96	6933.41	6970.49	7058.44	7294.69	7757.67	8900.45	10083.4	10533.1	10848.3	11026	11223	11318.1	11433.9	11516.1	11592.6	11659	11697.4	11677.4	11660	11391.4	10910.5	9660.69
2018-06-21	7969.95	7901.97	7834.83	7795.71	7742.05	7681.03	7619.58	7542.2	7472.75	7415.49	7356.14	7193.92	7157.57	7080.45	7055.63	7016.83	6963.9	6929.19	6880.72	6832.16	6814.86	6784.02	6741.32	6724.18	6689.53	6645.14	6632.6	6636.86	6620.14	6706.93	6907.53	7303.83	8313.49	9361.58	9755.39	10049.8	10192.1	10348.2	10459.1	10580.8	10667.4	10730.1	10817.9	10849.6	10866	10844.5	10635.2	10172.6	9048.39
2018-06-22	7221.69	7183.35	7090.55	7079.81	6999.44	6961.64	6879.39	6827.33	6753.81	6677.1	6645.75	6595.26	6533.83	6491.92	6452.89	6413.66	6344.84	6307.42	6269.9	6237.86	6209.63	6164.18	6103.24	6075.49	6014.01	6033.69	6036.39	6039.25	6007.91	6043.19	6129.43	6337.44	6772.45	7368.98	7600.75	7740.78	7854.36	7998.05	8095.13	8181.14	8281.55	8347.47	8448.59	8516.86	8539.05	8573.69	8417.53	8153.47	7455.06
2018-06-23	6363.82	6294.03	6224.05	6178.22	6111.41	6060.08	6000.28	5940.04	5893.26	5820.07	5781.09	5739.86	5703.94	5656.49	5630.66	5615.43	5571.83	5556.94	5541.8	5510.35	5477.64	5472.75	5461.19	5474.73	5513.72	5603.95	5654.42	5751.63	5848.12	6029.35	6330.91	6924.04	8143.29	9423.77	9918.52	10223.1	10380.4	10542.2	10677.4	10835.1	10948.8	11029.7	11103.6	11169.8	11208.9	11197.1	10966.3	10538.6	9356.32
2018-06-24	7158.17	7028.54	6977.4	6921.01	6861.66	6817.96	6744.63	6697.89	6638.29	6590.23	6551.52	6507.68	6461.55	6396.07	6373.17	6339.1	6315.85	6271.26	6230.35	6211.7	6200.86	6168.68	6136.38	6157.2	6173.26	6235.35	6277.76	6333.97	6362.53	6523.01	6774.07	7270.08	8419.23	9552.96	9995.77	10310.6	10483	10637.7	10749.6	10827	10893.8	10959.9	11022.8	11043.5	11016.4	10971.6	10753.4	10304.3	9150.56
2018-06-25	7323.26	7218.43	7159.16	7110.62	7032.43	6973.26	6920.85	6889.51	6813.99	6772.05	6727.3	6696.26	6631.36	6584.54	6552.85	6518.02	6474.6	6438.05	6401.58	6369.27	6337.74	6322.59	6295.53	6303.77	6304.94	6344.17	6393.14	6446.88	6507.67	6609.17	6854.62	7366.24	8505.56	9676.68	10072.4	10347	10520.9	10676.7	10785.3	10902.4	10983.3	11076.1	11168.8	11186.3	11173.2	11173.8	10950.7	10459.9	9228.38
2018-06-26	7458.08	7367.5	7305.7	7241.83	7177.18	7122.7	7072.98	7024.83	6955.26	6904.87	6867.99	6807.19	6730.24	6684.99	6651.09	6607.96	6577.49	6536.55	6511.64	6472.28	6455.88	6429.87	6417.03	6401.81	6412.45	6464.34	6499.04	6568.98	6628.75	6767.53	7037.31	7591.63	8743.33	9866.65	10325	10632	10808.7	10967.5	11082.1	11191.7	11260.2	11347.3	11445.4	11476	11472.3	11457	11252.3	10775.2	9616.9
2018-06-27	7995.11	7891.07	7803.26	7775.61	7708.61	7638.02	7567.61	7503.58	7406.61	7347.56	7299.67	7238.95	7158.69	7121.34	7082.61	7011.94	6970.5	6946.03	6885.07	6856.39	6810.49	6780.66	6740.42	6742.79	6725.95	6765.06	6804.58	6830.95	6876.43	6994.38	7239.36	7704.8	8906.13	10044.6	10448.2	10768.5	10928	11124.4	11199.6	11310.9	11366.7	11444.7	11529.7	11557.6	11573.9	11558.5	11361.6	10913.2	9844.12
2018-06-28	8136.52	8046.01	7977.87	7948.02	7882.03	7822.49	7756.69	7692.89	7621.62	7533.08	7454.12	7419.5	7349.82	7295.21	7257.82	7199.03	7152.05	7109.04	7062.22	7029.2	6995.29	6913.13	6883.39	6849.99	6845.64	6864.42	6824.81	6867.4	6930.17	6999.31	7185.16	7610.64	8697.09	9741.98	10141.2	10359.5	10529.3	10669.8	10823	10916.6	10985.3	11079.2	11154	11174.8	11190.3	11176.9	11014.7	10605	9549.51
2018-06-29	7922.85	7860.98	7800.01	7759.65	7678.73	7620.05	7551.91	7489.72	7401.15	7317.64	7259.71	7173.75	7123.22	7034.13	6985.53	6926.59	6869.89	6807.54	6742.54	6708.54	6669.3	6598.66	6544.88	6504.64	6454.61	6415.57	6389.47	6377.52	6349.62	6384.38	6410.98	6580.52	7037.03	7602.47	7841.02	7966.72	8103.89	8208.1	8304.78	8444.39	8513.56	8580.52	8665.5	8714.8	8774.18	8786.33	8677.95	8425.17	7743.48
2018-06-30	6809.56	6727.5	6657.41	6623.27	6544.06	6459.84	6406.24	6337.93	6278.37	6214.76	6153.19	6072.65	6008.69	5980.59	5946.1	5913.04	5881.66	5835.35	5816.74	5788.55	5746.31	5737.73	5686.63	5706.71	5674.1	5752.31	5785.55	5837.32	5913.32	6036.88	6300.3	6853.96	8112.34	9294.37	9827.22	10120.6	10306.1	10487	10595.4	10712.2	10812.7	10907	10998.6	11030.5	11042.4	11029.7	10866.5	10519	9498.15
2018-07-01	7629	7520.6	7458.72	7431.7	7361.34	7288.93	7210.39	7144.24	7052.73	6977.39	6946	6905.81	6849.2	6779.73	6733.49	6685.98	6630.89	6580.36	6544.25	6491.62	6438.19	6418.43	6384.82	6335.67	6337.52	6376.11	6382.29	6421.4	6465.29	6549.52	6758.38	7198.43	8386.04	9425.58	9844.9	10130.7	10284	10443.8	10534	10639.4	10741.1	10826.3	10928.7	10983.4	10975.7	11007	10819.1	10426.9	9355.82
2018-07-02	7563.97	7480.72	7424.32	7363.66	7291.62	7245.74	7161.61	7138.74	7086.34	7034.36	6975.36	6939.12	6871.24	6808.65	6759.15	6700.9	6659.59	6613.12	6580.99	6542.64	6520.33	6464.57	6440.44	6426.43	6431.46	6468.3	6494.05	6545.27	6615.84	6751.1	7002.79	7493.97	8746.49	9858.25	10338.1	10632.8	10797.5	10953.2	11110.8	11250.1	11284.2	11369.3	11476.8	11519.7	11529.8	11533.6	11316.1	10889.9	9744.71
2018-07-03	8075.15	7988.14	7918.19	7878.52	7811.96	7778.28	7719.34	7652.12	7573.16	7530.25	7469.52	7416.44	7343.36	7298.6	7250.78	7202.33	7153.53	7120.56	7068.07	7021.18	6986.76	6955.87	6896.39	6871	6858.55	6906.08	6922.13	6982.12	7029.88	7135.75	7350.12	7857.18	9035.8	10204.6	10622.4	10919.5	11070.3	11262.1	11357.2	11431.4	11583.4	11648.1	11717.1	11767.2	11763.1	11748.5	11552.3	11119.1	9923.67
2018-07-04	8265	8171.16	8078.84	8040.45	7972.62	7905.36	7843.7	7792.3	7723.49	7647	7590.85	7539.45	7480.85	7421.5	7369.8	7327.39	7288.64	7240.88	7184.91	7135.09	7099.2	7089.49	7046.56	7019.86	7009.98	7049.81	7055.33	7081.17	7119.51	7227.99	7446.15	7948.62	9179.95	10262.4	10702	11014	11177.1	11336.7	11463.3	11557.7	11656.4	11732.5	11796.1	11830	11852.8	11849.4	11641.1	11236	10116.2
2018-07-05	8451.22	8366.57	8308.1	8270.71	8216.69	8151.98	8082.08	8009.12	7937.99	7888.82	7815.81	7767.94	7695.6	7642.07	7580.64	7545.89	7496.44	7448.66	7413.08	7366.4	7330.65	7275.09	7226.87	7184.53	7152.56	7164.12	7149.41	7177.6	7173.01	7262.99	7446.31	7875.67	8905.13	9988.13	10336	10592.1	10744.3	10916.9	10999.5	11125	11209.4	11257.6	11347.8	11425.4	11419.9	11415.1	11220.4	10795.2	9646.24
2018-07-06	8248.05	8189.96	8141.84	8109	8010.65	7984.72	7905.97	7861.71	7763.2	7693.25	7624.52	7577.16	7510.36	7463.08	7401.03	7323	7279.27	7247.84	7192.07	7130.64	7083.42	7035.72	6961.34	6890.94	6847.57	6834.12	6779.61	6757.58	6729.69	6754.31	6776.22	6908.43	7272.14	7776.13	7971.44	8068.49	8184.37	8285.27	8406	8525.81	8581.37	8662.35	8751.23	8801.23	8821.25	8840.37	8750.97	8529.31	7943.07
2018-07-07	7449.1	7389.28	7319.88	7247.36	7203.17	7148.5	7060.37	6989.85	6927.96	6882.91	6832.74	6772.84	6711.02	6658.24	6627.67	6567.37	6513.29	6479.73	6438.63	6389.65	6361.59	6346.63	6287.3	6263.54	6267.18	6321.24	6321.03	6391.01	6432.48	6577.65	6858.18	7426.91	8787.45	9974.24	10509.8	10825.1	11053.8	11257.2	11399.3	11525.2	11659.3	11762.6	11842.7	11903.7	11913.1	11926.9	11732.7	11330.4	10180.6
2018-07-08	8486.67	8405.6	8324.42	8280.46	8221.47	8179.28	8097.98	8011.71	7962.46	7917.59	7867.38	7820.15	7743.69	7691.2	7648.95	7611.04	7569.48	7560.27	7512.17	7448.23	7421.62	7357.39	7317.74	7289.12	7262.85	7309.7	7306.62	7332.77	7365.21	7464.15	7659.1	8117.08	9253.39	10437.6	10904.9	11168.9	11353.3	10999.8	11324.7	11552.2	11654.9	11749.9	11840.9	11916.4	11947.1	11941.4	11746.6	11348.8	10309.5
2018-07-09	7969.13	7891.81	7840.05	7799.52	7735.85	7684.31	7579.69	7541.65	7463.01	7403.23	7344.09	7315.71	7262.99	7199.17	7165.7	7137.29	7086	7051.67	6998.65	6975.39	6938.09	6873.54	6835.69	6801.45	6772.76	6824.84	6835.19	6875.76	6940.76	7062.47	7287.97	7811.1	9007.77	10191.8	10629.9	10932.4	11115.5	11300.3	11421.6	11562.1	11647.8	11720.2	11815.8	11843	11869.6	11860.4	11699.4	11279.2	10164.8
2018-07-10	8585.71	8500.01	8430.71	8393.46	8330.91	8266.14	8182.39	8131.88	8062.03	8001.77	7934.75	7872.01	7816.19	7732.6	7688.89	7632.32	7579.79	7547.61	7497.53	7449.37	7414.68	7376.79	7332.31	7289.85	7283.99	7301.94	7284.26	7335.39	7375.16	7488.23	7711.94	8152.14	9341.83	10514.9	10973	11257.4	11453.9	11600.1	11702.8	11790.6	11836.5	11902.9	11957.7	11975.7	11998.9	11994.3	11819.8	11380.4	10301.5
2018-07-11	8370.44	8272.84	8195.3	8142.44	8088.04	8032.8	7959.94	7887.23	7823.85	7766.31	7710.2	7665.71	7598.86	7533.04	7488.19	7461.05	7392.13	7354.35	7323.16	7279.02	7245.59	7211.72	7148.76	7134.86	7104.9	7158.93	7166.43	7194.88	7216.34	7325.58	7532.52	8060.16	9197.61	10336.9	10751.9	11006.6	11173.2	11327.7	11419.5	11543.9	11613.5	11701.2	11760.4	11829.4	11855.5	11824.5	11631.3	11160.6	10000.2
2018-07-12	8009.67	7923.04	7850.75	7813.39	7730.59	7686.83	7599.58	7529.08	7455.43	7404.69	7353.49	7292.29	7225.25	7167.66	7130.09	7078.41	7048.52	7007.71	6966.84	6903.58	6886.65	6851.9	6800.97	6766.73	6771.99	6805.46	6838.98	6873.51	6915.41	7019.25	7223.51	7646.18	8643.78	9755	10109.1	10337.1	10498.5	10724.3	10838.2	10923.7	11024.2	11100.1	11182.9	11214.5	11219.9	11210.4	10991.1	10583.2	9551.48
2018-07-13	7688.89	7616.82	7530.04	7464.07	7396.47	7354.99	7269.44	7207.32	7125.64	7062.04	7022.03	6967.12	6907.81	6848.93	6782.32	6749.89	6697.18	6652.82	6606.9	6574.44	6513.94	6467.57	6399.15	6345.93	6312.09	6284.55	6290.37	6273.43	6241.08	6253.01	6322.12	6499.75	6906.88	7456.49	7695.58	7838.93	7966.24	8103.71	8197.8	8313.08	8410.52	8495.62	8574.42	8612.33	8667.8	8722.51	8631.62	8390.18	7800.53
2018-07-14	7055.08	6979.13	6906.94	6853.29	6756.17	6702.96	6630.02	6553.79	6517.55	6443.57	6395.98	6347.15	6318.08	6268.21	6221.65	6192.74	6148.77	6116.89	6094.86	6042.85	6025.39	5992.67	5955.09	5938.73	5948.51	6011.6	6057.66	6133.24	6239.43	6428.87	6743.61	7328.1	8721.94	9968.9	10430.4	10795.1	10984.1	11175	11305.8	11448	11512.3	11636.9	11695.4	11737.5	11766.2	11757.4	11571.6	11160.3	9998.88
2018-07-15	8325.96	8214.93	8155.61	8096.91	8046.42	7983.16	7920.91	7858.56	7803.2	7737.21	7661.36	7613.27	7554.8	7499.28	7453.73	7401.63	7360.71	7299.2	7261.81	7220.13	7166.4	7122.39	7083.84	7051.96	7050.34	7060.15	7095.06	7130.74	7194.26	7312.34	7543.8	8003.17	9132.13	10336	10791.2	11079.6	11251.4	11387.6	11506.9	11605.2	11703.7	11819.4	11898.4	11929.7	11939.4	11930.8	11704.8	11286.6	10129.3
2018-07-16	8300.19	8211.64	8132.57	8060.82	7966.68	7910.13	7832.53	7768.33	7702.83	7629.11	7585.84	7526.2	7467.58	7405.83	7350.35	7316.43	7271.82	7225.73	7183.93	7153.38	7122.65	7064.76	7015.49	6959.64	6961.68	6996.72	7037.91	7084.82	7129.61	7261.86	7476.85	7956.02	9209.88	10270.4	10741.6	11074.5	11237.9	11383.3	11479.9	11612.4	11709.7	11791.6	11860.6	11893	11878.3	11877	11685	11236.7	10003.4
2018-07-17	8285.81	8193.44	8107.01	8058.98	7987.29	7951.43	7871.12	7809.81	7746.51	7690.59	7628.63	7579.6	7509.02	7454.27	7399.67	7362.93	7298.77	7250.94	7214.54	7158.38	7122.11	7097.85	7020.46	7010.65	7005.78	7043.8	7071.6	7099.79	7137.46	7283.1	7507.06	7988.05	9267.66	10346.1	10795.9	11117.5	11301	11451	11600.8	11708.6	11755.4	11867.5	11947.4	11977.7	11975.4	11957.9	11788.5	11302.1	10161.6
2018-07-18	8324.13	8239.81	8187.03	8116.23	8053.89	7982.72	7926.06	7881.85	7816.8	7737.14	7674.22	7614.55	7551.61	7492.62	7441.88	7388.43	7344.37	7301.46	7252.17	7197.17	7154.72	7121.17	7084.4	7049.53	7035.35	7067.13	7069.09	7071.76	7117.97	7209.55	7401.1	7862.06	8969.72	10157.6	10607.3	10933.1	11050.7	11217.7	11297	11432.2	11517.7	11633.3	11704	11752.6	11765.5	11776.2	11536.7	11022.4	9745.24
2018-07-19	7212.63	7164.03	7104.47	7084.33	7017.32	6958.18	6917.07	6853.11	6812.48	6749.37	6721.87	6683.87	6636.37	6588.97	6546.85	6515.35	6473.22	6441.07	6411.97	6383.55	6347.21	6341.05	6318.01	6301.84	6305.22	6359.53	6406.42	6452.68	6512.18	6637.87	6865.18	7309.05	8379.19	9494.64	9897.79	10143.7	10302.1	10458.3	10617.7	10731.8	10842.7	10895.8	10954.6	11016.1	11001.3	11012	10827.8	10424	9284.76
2018-07-20	7535.57	7504.58	7435.4	7396.17	7329.87	7242.58	7193.92	7113.17	7045.13	6990.33	6931.59	6883.99	6819.29	6764.13	6708.71	6648.11	6609.87	6550.52	6500.49	6475.07	6437.71	6385.99	6316	6276.63	6236.04	6225.78	6226.23	6224.92	6197.31	6241.94	6294.22	6442.84	6878.61	7415.02	7605.81	7768.25	7898.6	8019.48	8102.94	8242.4	8300.77	8402.49	8499.39	8553.01	8589.36	8635.21	8533.48	8312.36	7684.56
2018-07-21	6978.33	6907.71	6856.49	6797.5	6728.95	6663.27	6606.21	6526.55	6444.05	6387.2	6342.07	6302.92	6249.01	6196.36	6139.27	6098.39	6048.75	6019.81	5975.37	5940.56	5916.37	5852.06	5798.62	5753.38	5760.73	5847.42	5894.44	5951.28	6021.86	6192.01	6488.94	6992.85	8247.27	9451.17	9961.19	10311.1	10488.5	10681	10813.5	10975.4	11040	11141.2	11238.2	11286.1	11315.5	11333.4	11152.6	10740	9575.47
2018-07-22	7970.44	7886.64	7815.54	7775.59	7690.62	7623.47	7577.37	7502.61	7438.27	7388.71	7329.85	7272.68	7219.18	7162.2	7097.6	7067.74	7013.54	6971.77	6932.95	6892.35	6854.61	6817.77	6785.35	6759.23	6748.08	6800.01	6830.14	6879.36	6947.57	7067.17	7312.91	7809.83	9014.59	10103.2	10584.8	10865.9	11046.1	11216.4	11350.3	11467	11533	11624.3	11717.5	11769.7	11781.9	11800.4	11619.6	11181	10003.2
2018-07-23	8637.7	8542.05	8465.15	8404.46	8304.99	8258.3	8194.69	8138.65	8066.79	7999.5	7943.31	7876.2	7826.28	7765.25	7709.91	7645.97	7600.22	7543.49	7497.85	7460.88	7411.42	7382.22	7330.13	7289.09	7250.28	7274.24	7294.14	7317.75	7368.26	7460.28	7687.18	8144.78	9323.68	10450.7	10866.3	11193.5	11362.2	11552.6	11673.2	11825.5	11881.3	11989.5	12080.3	12107.1	12127	12143.8	11963.5	11488.6	10525.5
2018-07-24	8965.65	8887.57	8800.86	8759.57	8693.55	8615.22	8572.64	8498.62	8432.44	8350.85	8285.5	8219.54	8155.74	8079.3	8012.01	7963.73	7908.39	7872.01	7818.54	7747.54	7711.9	7644.05	7611.9	7554.43	7516.44	7541.48	7536.23	7557.49	7594.23	7647.82	7817.22	8296.31	9428.13	10543.7	10982.6	11271	11458.9	11605.1	11717.2	11837.1	11915	12016.4	12098.2	12139.4	12126	12142.4	11971.7	11531.9	10513.7
2018-07-25	7910.24	7836.92	7785.01	7726.46	7673.49	7613.1	7563.26	7510.06	7463.43	7393.32	7345.9	7307.36	7240.47	7158.3	7133.3	7100.8	7044.54	7013.64	6962.59	6922.49	6884.91	6862.23	6836.77	6833.04	6804.53	6823.71	6843.56	6909.24	6932.83	7063.12	7283.65	7777.85	8915.55	10026.6	10503.2	10792	10971.2	11116.8	11202.9	11323.9	11389.4	11463.6	11548.5	11588	11619.2	11582	11398.8	10971	9839.36
2018-07-26	8017.61	7927.53	7852.7	7799.82	7734.48	7657.52	7598.64	7529.72	7459.31	7401	7337.39	7290.92	7227.56	7170.21	7138.91	7084.3	7027.75	6991.81	6932.98	6895.8	6857.72	6826.76	6780.89	6739.85	6734.95	6752.64	6792.3	6811.74	6893.87	6982.44	7182.26	7610.65	8621.22	9701.6	10101.4	10354.9	10501.3	10660.9	10749.7	10883	10949.1	11022.5	11094.8	11096.5	11117.4	11118.9	10919.7	10499.6	9369.25
2018-07-27	7452.41	7377.14	7307.62	7260.99	7177.48	7132.42	7051	6982.21	6899.16	6838.31	6773.81	6748.26	6679.79	6616.42	6570.95	6517.83	6478.32	6408.74	6378.14	6331.56	6288.35	6254.96	6209.04	6164.95	6131.04	6144.44	6122.35	6119.04	6137.96	6169.17	6250.72	6447.09	6909.86	7525	7775.17	7947.93	8064.71	8182.97	8303.45	8425.95	8495.8	8586.62	8667.32	8741.13	8723.35	8744.01	8609.91	8348.04	7699.1
2018-07-28	6720.14	6653.97	6587.13	6537.07	6458.03	6390.67	6337.85	6272.62	6201.96	6161.63	6100.05	6041.12	5999.54	5953.1	5913.86	5863.79	5833.7	5786.94	5764.54	5752.2	5729.62	5696.25	5662.93	5649.05	5700.27	5772.04	5835.73	5917.21	6010.72	6197.15	6541.42	7153.28	8470.53	9660.15	10158.2	10498.5	10712.9	10890.3	11026.1	11157.2	11226.4	11327.5	11412.8	11454.9	11464.4	11475.5	11280.6	10862.5	9771.18
2018-07-29	8063.27	7990.97	7897.74	7839.62	7770.53	7703.63	7641.45	7579.43	7501.51	7437.47	7384.48	7323.02	7292.24	7218.99	7175.23	7136.54	7069.88	7019.48	6977.94	6929.88	6916.3	6883.88	6854	6821.32	6803.5	6847.48	6847.36	6898.81	6955.74	7059.47	7309.25	7828.96	9018.2	10124.8	10580.2	10863.2	11043.1	11220.5	11336.5	11427.5	11503.8	11579.1	11641.8	11688.1	11702.3	11698.4	11500.6	11093.2	9911.84
2018-07-30	8261.53	8158.18	8084.13	8052.76	7976.43	7932.03	7863.34	7769.68	7731.1	7658.84	7613.72	7545.4	7504.68	7434.81	7370.04	7321.41	7270.71	7234.07	7183.84	7146.03	7102.19	7054.51	7035.11	6990.58	6976.22	7009.83	7029.88	7060.41	7098.04	7204.07	7410.73	7909.67	9089.05	10233.4	10647.2	10943.4	11065.6	11254.6	11356.3	11503.3	11577.4	11667.2	11726	11775.2	11802.4	11788.7	11614	11211	10095.1
2018-07-31	8483.45	8406.72	8321.66	8280.29	8187.97	8123.17	8069.81	7991.7	7924.85	7858.68	7814.24	7731.61	7652.71	7599.21	7543.95	7484.04	7443.91	7399.54	7334.61	7286.97	7267.99	7225.77	7180.72	7137.56	7111.43	7123.09	7126.15	7160.61	7193.25	7296.1	7482.68	7952.27	9103.25	10203.8	10628.6	10896.3	11080.7	11276.1	11370.9	11467.8	11560.6	11649.4	11759.9	11807.4	11824.7	11829.8	11647.1	11261.1	10148.4
2018-08-01	8577.97	8515.5	8455.93	8390.4	8313.7	8246.25	8183.73	8110.48	8027.56	7965.66	7907.19	7848.77	7760.97	7719.44	7658.39	7587.93	7538.22	7489.23	7438.12	7391.77	7367.61	7323.09	7240.48	7188.47	7144.68	7174.54	7152.02	7153.1	7164.55	7254.11	7421.56	7862.17	8963.73	10080.7	10507.6	10772.6	10958.9	11146.7	11249.3	11392.9	11475.7	11566.2	11640.3	11711.7	11745.5	11777.5	11630.2	11270.1	10218.2
2018-08-02	7803.81	7731.44	7672.28	7648.01	7583.92	7519.29	7462.79	7375.45	7332.05	7258.91	7219.57	7155.69	7096.94	7042.49	6989.22	6957.23	6926.89	6883.58	6851.51	6793.82	6754.29	6697.64	6671.53	6625.31	6578.29	6602.82	6614.52	6626.92	6682.25	6790.61	6991.85	7415.86	8421.57	9502	9892.59	10139.3	10330.7	10518.4	10630.6	10767.3	10874.4	10956.7	11027.1	11109.9	11130.7	11169.9	11007.6	10622.1	9562.04
2018-08-03	7429.69	7377.69	7314.16	7289.72	7240.16	7164.77	7075.01	7010.58	6938.26	6867.47	6821.6	6774.31	6716.34	6641.64	6611.62	6567.12	6510.44	6461.07	6425.79	6381.33	6341.25	6298.33	6247.97	6183.16	6159.85	6149.38	6136.13	6131.66	6124.72	6149.41	6206.17	6383.4	6807.55	7355.31	7563.23	7712.92	7878.91	8005.25	8091.48	8241.35	8328.15	8431.07	8519.34	8603.01	8629.81	8662.01	8597.04	8397.14	7858.69
2018-08-04	7266.03	7197.46	7156.86	7082.56	6994.8	6916.09	6847.21	6754.7	6696.85	6652.92	6587.27	6534.54	6467.26	6422.67	6364.86	6307.78	6279.16	6221.37	6164.8	6160.43	6142.99	6095.8	6073.47	6061.74	6064.4	6120.45	6157.67	6226.1	6314.2	6505.32	6789.75	7380	8703.86	9895.14	10438.1	10713.4	10902.2	11062.9	11192.6	11333.2	11410.5	11504.6	11555.5	11606.6	11622.6	11593.3	11399.2	10957.8	9771.9
2018-08-05	8145.91	8050.38	7970.61	7923.28	7848.94	7803.21	7727.52	7680.27	7591.04	7548.45	7489.76	7442.71	7398.67	7319.85	7284.52	7226.88	7182.55	7152.1	7110.96	7071.58	7038.19	6983.74	6942.34	6926.99	6925.48	6951.1	6973.44	7005.92	7084.12	7234.63	7458.91	7960.98	9158.39	10287.5	10707.2	11030.4	11198.6	11375.7	11459.3	11603.6	11684.7	11778.2	11863.5	11901.3	11908.8	11890.5	11694.1	11238.2	10125.4
2018-08-06	8309.98	8241.81	8168.03	8118.04	8055.54	8003.19	7923.01	7879.14	7806.21	7754.55	7686.73	7638.94	7564.26	7520.73	7466.28	7390.19	7335.17	7315.27	7244.01	7217.06	7169.7	7127.08	7067.88	7035.41	7016.19	7077.4	7097.66	7121.19	7178.83	7289.07	7501.29	7929.75	9098.19	10249.5	10685.4	10973.3	11188.9	11303.4	11420.6	11543.9	11633.2	11708.9	11789.2	11828.2	11820.7	11810.1	11593.1	11171.1	9938.42
2018-08-07	8156.69	8067.27	8011.45	7968.92	7885.74	7848.94	7786.99	7722.88	7645.48	7580.31	7556.55	7474.03	7438.51	7369.31	7321.92	7275.95	7213.73	7188.51	7160.26	7103.25	7061.32	7030.04	6972.25	6942.06	6922.36	6965.68	6948.35	6981.71	6998.06	7087.89	7237.68	7758.09	8911.11	10073.4	10478.1	10761.7	10952.1	11085.8	11127.9	11230.4	11295.4	11362.3	11425.3	11466.7	11489	11487.8	11333.7	10917	9886.36
2018-08-08	8065.44	8005.55	7888.29	7856.61	7793.59	7749.4	7677.89	7618.16	7550.52	7462.32	7399.24	7350.59	7266.18	7181.47	7139.66	7093.4	7043.64	6991.41	6935.93	6903.06	6861.57	6839.68	6799.79	6780.81	6758.68	6808.03	6831.85	6876.88	6956.62	7083.24	7329.2	7833.79	9013.39	10146.7	10628.7	10895.5	11082.3	11245.7	11346.4	11496.1	11594.8	11694	11759.5	11802.7	11809.1	11801.6	11627.3	11208.5	10052.6
2018-08-09	8202.91	8119.9	8044.48	8004.27	7908.89	7842.79	7788.33	7723.57	7674.09	7596.14	7538.07	7474.42	7412.55	7359.53	7295.51	7251.91	7201.83	7175.49	7131.51	7098.52	7057.94	7017.93	6972.09	6938.75	6892.15	6885.93	6892.55	6909.39	6948.34	7053.91	7270.79	7716.29	8778.97	9869.78	10255.2	10496.8	10631.9	10812.4	10927.8	11037.8	11115.9	11213.9	11270.1	11308.5	11316	11321.3	11132.8	10721.3	9676.6
2018-08-10	8067.32	7976.79	7902.34	7856.7	7780.57	7713.09	7666.67	7587.84	7522.48	7438.27	7414.16	7324.16	7272.18	7202.32	7156.96	7102.9	7061.64	6995.6	6922.61	6886.66	6829.41	6768.42	6717.08	6662.36	6621.24	6606.56	6537.69	6505.4	6484.92	6484.43	6512.91	6672.47	7087.33	7617.89	7818.53	7979.13	8095.75	8164.34	8234.75	8348.08	8422.74	8483.54	8566.82	8625.02	8671.07	8714.51	8612.27	8446.61	7851.07
2018-08-11	7243.79	7185	7123.68	7072.26	6998.09	6958.46	6891.73	6810.19	6753.45	6697.05	6637.85	6591.84	6533.32	6466.27	6418.46	6392.52	6368.2	6326.2	6285.12	6270.52	6242.01	6192.37	6167.01	6149.04	6156.35	6225.82	6277.67	6334.53	6399.25	6577.88	6859.13	7420.45	8712.2	9999.88	10537.8	10859.3	11027.6	11220.8	11363	11508.8	11595.4	11683.9	11790.9	11825.7	11851.9	11800.8	11648.9	11238.7	10203.1
2018-08-12	8297.89	8207.42	8134	8084.65	8012.46	7963.36	7907.09	7852.69	7783.47	7721.63	7667.39	7614.63	7556.9	7508.57	7472.19	7430.85	7380.12	7317.31	7291.73	7239.72	7202.46	7146.39	7119.5	7056.91	7061.07	7064.46	7077.32	7130.06	7189.12	7268.53	7469.23	7964.48	9158.5	10310.8	10755.3	11073	11231.5	11392.2	11485.3	11613.6	11692.1	11773.6	11857.8	11897.1	11884.3	11888.7	11729.3	11306.7	10279.5
2018-08-13	7833.37	7755.64	7664.5	7624.25	7521.86	7447.6	7333.9	7233.52	7139.42	7073.38	7000.23	6951.5	6873.16	6795.21	6751.94	6700.6	6670.94	6604.81	6582.32	6537.41	6499.83	6470.13	6421.95	6401.44	6382.25	6428.01	6469.53	6519.48	6583.3	6716.95	6944.3	7415.64	8528.81	9646.84	10106.9	10385.8	10561.2	10734.8	10840.2	10960.2	11060.4	11137.4	11221.7	11275.6	11316.8	11315.5	11109.7	10653.2	9584.65
2018-08-14	7106.71	7013.62	6939.24	6916.33	6858.38	6815.06	6758.33	6705.69	6644.18	6599.59	6546.19	6506.68	6468.44	6433.85	6400.59	6367.11	6333.01	6292.64	6262.03	6226.78	6223.5	6189.85	6177.81	6175.38	6172	6237.16	6297.46	6363.39	6453.86	6601.77	6867.11	7405.95	8605.03	9730.24	10221.4	10467.7	10623.4	10799.8	10933.2	11043.7	11105.5	11199.8	11258.4	11284.6	11307	11306.9	11082.3	10652.7	9589.61
2018-08-15	7323.13	7260.21	7170.22	7147.01	7083.81	7031.49	6960.1	6886.98	6847.13	6789.6	6741.39	6697.82	6650.55	6598.64	6555.93	6494.78	6458.19	6417.25	6394.18	6352.47	6326.18	6301	6289.69	6275.43	6286.06	6339.35	6427.68	6498.36	6578.81	6726.75	6983.89	7525.64	8676.71	9794.08	10267.3	10541	10710.6	10902.1	10992.8	11120	11190.4	11277.6	11344.8	11389.3	11402.2	11382	11210.6	10743.6	9661.46
2018-08-16	7628.82	7555.66	7449.33	7389.41	7324.96	7289.57	7212.76	7146.55	7087.55	7033.25	6982.39	6915.1	6848.17	6815.84	6774.27	6707.76	6657.89	6634.41	6599.67	6562.99	6557.03	6509.36	6454.16	6451.57	6429.28	6474.92	6479.37	6523.5	6565.45	6683.56	6912.06	7370.92	8461.41	9469.73	9873.21	10096.4	10277.7	10435	10540.8	10651.4	10744.1	10811.1	10911.5	10930.8	10953.8	10945.4	10780.8	10377.1	9305.68
2018-08-17	7325.87	7252.81	7213.44	7181.94	7097.84	7039.31	6970.38	6911.59	6851.96	6771.45	6723.38	6682.28	6600.69	6564.46	6522.81	6476.46	6410.19	6365.12	6321.64	6287.39	6258.1	6227.74	6174.61	6140.6	6102.91	6099.85	6085.85	6108.6	6123.77	6141.68	6189.58	6408.47	6842.23	7423.43	7659.83	7822.95	7942.54	8091.83	8210.24	8333.32	8392.47	8457.02	8570.7	8612.86	8653.11	8681.17	8596.4	8379.1	7768.63
2018-08-18	7143.04	7051.07	6973.97	6903.2	6848.63	6787.84	6717.51	6649.18	6577.86	6519.83	6473.3	6421.22	6351.39	6309.03	6248.54	6224.96	6172.46	6137.65	6085.27	6062.19	6027.85	6010.59	5979.4	5946.35	5938.29	6008.01	6095.64	6173.79	6286.5	6451.3	6736.08	7351.06	8671.04	9897.78	10384	10681.1	10878.1	11045.9	11168.8	11284.9	11376.2	11463	11538.6	11607.4	11624	11618.6	11460.6	11048.7	9998.68
2018-08-19	8266.21	8199.8	8122.56	8097.35	8013.53	7975.46	7911.07	7842.91	7773.99	7698.23	7663.31	7594.36	7542.18	7473.49	7423.52	7388.45	7336.88	7284.06	7251.26	7196.11	7145.22	7126.1	7088.39	7055.74	7027.16	7045.11	7049.23	7090.36	7130.13	7239.13	7452.12	7929.42	9091.08	10311.3	10742.6	10997.9	11177.1	11336	11438.9	11562.6	11624.4	11705.3	11770.7	11808.3	11807.5	11802	11631.4	11168.7	10007.6
2018-08-20	7254.69	7166.06	7080.53	7024.7	6964.89	6905.64	6854.89	6798.28	6768.24	6723.44	6668.38	6635.76	6579.08	6525.38	6488.49	6440.03	6376.8	6331.55	6273.63	6219.08	6167.68	6147.93	6130.05	6119.88	6091.67	6156.58	6199.71	6275.74	6349.72	6470.21	6675.31	7150.58	8166.22	9325.22	9776.38	10032.9	10164.9	10284.6	10394.5	10499.4	10572.1	10626.6	10680.1	10738.6	10710.9	10719.9	10507.1	10108.8	8965.75
2018-08-21	6615.07	6536.11	6445.51	6426.62	6371.61	6330.64	6289.12	6253.46	6184.9	6154.37	6122.91	6074.02	6022.49	5988.14	5957.42	5932.13	5908.65	5882.16	5857.37	5834.65	5822.59	5800.1	5802.26	5820.29	5827.99	5888.52	5948.03	6049.84	6120.09	6303.73	6563.65	7110.15	8181.42	9336	9769.87	10060.1	10195.7	10362.7	10497.1	10626.5	10704.5	10807.9	10894.5	10949.2	10959.4	10966.8	10782.8	10354.7	9176.85
2018-08-22	7245.32	7152.39	7088.54	7044.61	6966.19	6934.04	6884.55	6806.3	6762.75	6700.26	6647.7	6625.89	6563.65	6513.11	6448.55	6415.48	6385.01	6335.83	6279.11	6239.04	6231.31	6203.85	6189.71	6191.13	6191.7	6250.39	6338.71	6388.66	6469.54	6613.82	6851.89	7360.45	8523.55	9716.09	10144.3	10462.8	10612.3	10724.2	10818.5	10927.7	11020.1	11074.9	11100.2	11092.8	11070.1	10987	10791	10271.1	9218.12
2018-08-23	7360.13	7267.91	7201.03	7147.15	7060.05	6989.72	6931	6873.65	6797.24	6728.95	6666.84	6629.33	6557.92	6493.4	6451.49	6417.52	6357.07	6341.43	6295.76	6277.9	6241.33	6207.33	6178.67	6174.5	6151.29	6220.67	6252.91	6317.89	6389.19	6529.76	6732.96	7199.86	8225.51	9353.82	9745.6	9989.52	10173.6	10315.7	10414.3	10536.4	10598.1	10687.9	10749.7	10776.5	10794.8	10770.4	10579.8	10170.7	9061.57
2018-08-24	7385.75	7290.84	7204	7153.7	7087.39	7029.38	6955.65	6884.44	6790.95	6729.08	6652.5	6612.71	6542.2	6490.81	6445.29	6385.22	6348.56	6279.74	6224.42	6177.1	6137.57	6117.32	6059.99	6025.54	5990.76	5986.36	5978.65	5989.87	5979.07	6037.45	6098.07	6318.05	6759.05	7397.14	7597.07	7803.91	7915.23	8038.94	8127.8	8232.85	8343.96	8396.24	8480.49	8523.41	8549.44	8588.66	8458	8217.48	7548.34
2018-08-25	6780	6716.75	6644.77	6600.68	6528.99	6457.63	6386.38	6336.4	6262.86	6195.94	6146.61	6070.78	6020.45	5957.16	5920.34	5878.74	5851.72	5832.15	5783.81	5764.91	5734.23	5709.38	5698.86	5679.26	5703.5	5753.58	5828.72	5895.03	6030.1	6227.2	6525.22	7129.55	8431.11	9711.56	10226.5	10545.9	10755.6	10918.2	11035.8	11194.2	11270.9	11364.3	11461.4	11517.6	11517.7	11492.3	11333.6	10876.3	9728.19
2018-08-26	7934.34	7857.35	7749.95	7714.79	7640.2	7593.87	7544.53	7474.11	7423.83	7366.19	7310.39	7261.25	7198.85	7140.98	7091.89	7041.96	6993.48	6962.74	6929.39	6897.8	6854.45	6824.22	6788.25	6775.91	6740.56	6805.24	6815.78	6875.63	6927.3	7056.37	7285.31	7802.53	8982.02	10125.8	10575.5	10833	10996.3	11154.3	11288.6	11405.8	11476.9	11542.1	11633.3	11658.3	11671.2	11663.3	11468.6	11012.4	9922.49
2018-08-27	8112.59	8040.72	7951.2	7898.43	7839.21	7789.68	7735.84	7676.83	7610.13	7549.67	7490.19	7445.32	7380.58	7320.02	7276.86	7217.54	7160.22	7115.03	7082.03	7044.9	7006.82	6955	6925.19	6905.2	6884.98	6909.02	6927.29	6986.1	7049.59	7172.41	7403.69	7899.39	9062.42	10177.7	10616.2	10891.3	11063.2	11236.5	11324	11464.3	11520.4	11586.3	11672.8	11700.2	11735.7	11658.6	11461	11044.5	10008.8
2018-08-28	8136.88	8069.27	8004.63	7938.57	7842.14	7832.2	7761.03	7691	7633.51	7572.65	7526.76	7459.25	7400.84	7342.67	7291.06	7260.33	7216.16	7166.02	7127.5	7093.85	7042.3	7007.52	6998.6	6963.6	6932.1	6953.79	6967.54	7028.95	7090.69	7193.81	7391.04	7920.08	9081.27	10240.9	10670.1	10987.8	11109.9	11272.8	11351.6	11464.7	11570.5	11638.3	11724.4	11728.6	11736.1	11720.3	11494.3	11079.6	9894.41
2018-08-29	8170.75	8087.33	8017.12	7960.97	7901.4	7847.17	7797.38	7726.37	7666.47	7603.22	7550.1	7462.47	7411.07	7349.36	7297.66	7256.49	7200.84	7134.59	7102.66	7069.58	7040.97	6999.86	6984.56	6945.9	6911.79	6951.8	6956.89	6992.75	7048.85	7186.78	7384.88	7889.56	9045.58	10178.1	10608.9	10874.1	11102.5	11208.9	11339.5	11460.6	11520.6	11596.2	11699.7	11698.6	11720.3	11705.9	11517.5	11050.8	9936.27
2018-08-30	8217.24	8147.68	8077.51	8017.37	7950.06	7874.41	7818.9	7745.45	7683.1	7597.8	7550.45	7477.45	7423.36	7338.78	7279.69	7220.18	7183.16	7127.9	7077	7036.93	7003.01	6967.59	6932.59	6899.96	6839.66	6862.11	6845.34	6870.82	6910.6	6998	7186.92	7576.86	8605.03	9641.35	10040.2	10288.3	10440.5	10583.3	10692.4	10800.8	10902.8	10969.8	11056.6	11090.8	11113.9	11099.7	10924.5	10545.3	9495.28
2018-08-31	7874.07	7812.86	7749.26	7704.55	7627.58	7561.35	7511.93	7435.05	7347.47	7285.19	7222.67	7166.96	7106.77	7016.59	6976.32	6905.71	6824.63	6745.99	6685.65	6632.68	6582.13	6539.42	6513.86	6433.11	6378.66	6356.75	6323.3	6314.02	6284.2	6269.99	6320.5	6446.3	6855	7377.68	7616.62	7768.62	7893.67	8025.93	8115.8	8249.51	8310.11	8403.81	8474.69	8506.06	8524.87	8510.45	8401.8	8179.77	7574.23
2018-09-01	6288.43	6227.57	6195.89	6159.22	6072.73	6002.34	5952.06	5895.36	5844.71	5812.36	5755.67	5690.46	5647.61	5611.36	5583.69	5550.41	5519.98	5479.52	5447.38	5432.41	5416.4	5402.49	5394.49	5368.69	5390.71	5470.73	5540.31	5619.38	5725.66	5895.92	6168.74	6755.66	7990.67	9249.81	9772.03	10163.8	10329.9	10528.1	10711.1	10825.8	10915.1	11021.1	11101	11153.4	11154.3	11156.1	11018.6	10612.4	9593.19
2018-09-02	7475.76	7405.8	7341.38	7267.54	7220.74	7160.51	7111.09	7060.81	7015.3	6949.75	6909.35	6863.8	6796.23	6762.78	6725.45	6663.61	6628.93	6572.96	6541.67	6514.71	6492.32	6443.32	6428.08	6421.63	6410.4	6461.14	6482.02	6575.1	6629.81	6734.51	6964.41	7455.34	8636.28	9809.38	10279.2	10622.3	10794.8	10963.3	11073.7	11206.8	11279.6	11348.2	11417.2	11459.1	11460.4	11435	11242.1	10818.8	9815.77
2018-09-03	7977.92	7916.72	7827.53	7758.53	7696.69	7646.77	7575.62	7524.04	7443.39	7398.74	7370.51	7312.83	7246.36	7187.99	7157.78	7108.77	7065.37	7010.72	6984.77	6936.81	6936.31	6891.84	6883.22	6859.85	6838.89	6875.72	6893.82	6935.61	6977.33	7068.05	7291.42	7781.59	8989.26	10114.9	10552.5	10864.2	11065.8	11190	11298.6	11394.7	11488.8	11538.3	11620.7	11655.4	11658.6	11640.8	11457.2	10988.4	9866.26
2018-09-04	8293.57	8219.97	8133.33	8081.78	7996.79	7945.83	7843.08	7783.65	7728.4	7649.6	7574.08	7544.52	7463.21	7404.71	7357.13	7292.67	7237.04	7176.14	7139.58	7095.58	7054.03	7019.32	6984.16	6983.95	6946.12	6962.97	6992.56	7015.63	7056.3	7139.26	7369.16	7873.13	9089.78	10217.5	10620.9	10935.3	11095.6	11258.7	11388.3	11494.9	11562.6	11645.8	11709.1	11750.4	11752.8	11744.4	11558.4	11147	10061.2
2018-09-05	8213.68	8145.43	8075.59	8041.23	7985.52	7930.47	7877.2	7820.42	7756.03	7695.76	7646.66	7606.96	7545.38	7481.87	7453.95	7406.19	7357.34	7325.32	7282.84	7228.44	7192.77	7150.65	7126.34	7106.87	7069.63	7092.39	7107.61	7119.64	7163.83	7241.43	7445.2	7918.02	9060.71	10254.5	10690.1	10966.6	11137.5	11337.3	11412.5	11531.8	11609	11675.1	11760	11775.5	11762.4	11739.2	11521.4	11042.1	9781.61
2018-09-06	7462.87	7397.27	7311.96	7269.69	7202.58	7143.93	7068.8	7020.01	6951.09	6877.74	6824.06	6777.37	6747.43	6672.33	6633.15	6586.11	6534.24	6491.77	6443.54	6417.02	6405.87	6374.57	6331.1	6320.03	6303.95	6311.67	6353.47	6395.89	6427.17	6561.23	6784.14	7207.03	8166	9261.92	9619.09	9838.65	9999.31	10149.5	10269.1	10398	10490.5	10548.9	10623.7	10674.4	10684	10659.8	10493.7	10080.7	9026.96
2018-09-07	7556.93	7511.55	7434.21	7405.41	7306.03	7255.8	7169.09	7090.55	6997.99	6939.69	6872.77	6830.57	6779.02	6707.53	6650.13	6577.49	6510.83	6409.01	6357.1	6334.3	6270.41	6229.46	6192.92	6133.56	6082.62	6052.7	6010.74	6001.53	5977.17	5948.42	6002.95	6129.14	6432.65	6886.71	7081.71	7225.16	7355.67	7447.55	7542.02	7641.5	7709.72	7774.89	7847.94	7907.97	7924.87	7954.43	7889.83	7658.58	7176.04
2018-09-08	6028.77	5946.5	5905.78	5852.42	5782.3	5722.56	5641.27	5584.61	5521.7	5443.16	5375.66	5330.1	5259.69	5195.55	5164.66	5124.15	5065.28	5034	4993.67	4947.8	4909.22	4857.3	4809.75	4748.03	4671.82	4624.01	4563.25	4496.68	4473.4	4442.53	4418.57	4369.46	4302.49	4331.46	4395.27	4424.8	4493.44	4600.73	4708.72	4819.06	4902.8	4946	4974.98	5034	5108.1	5164.32	5167.08	5098.18	5033.97
2018-09-09	4651.41	4606.26	4538.14	4448.32	4389.55	4327.93	4272.31	4206.12	4146.98	4118.46	4063.32	4038	3998.39	3980.65	3943.99	3925.39	3892.9	3886.86	3871.4	3852.68	3852.54	3866.43	3876.43	3894.59	3955.56	4078.4	4177.01	4302.55	4455.77	4738.14	5127.03	5862.43	7339.2	8650.95	9128.42	9504.03	9734.14	9958.62	10094.3	10226.3	10334.3	10436.1	10534.1	10584.2	10629.4	10623.6	10432.3	10046.6	9007.54
2018-09-10	7411.21	7324.54	7230.43	7178.11	7143.25	7104.36	7045.89	6994.4	6930.1	6882	6826.85	6771.65	6734.66	6686.03	6632.29	6587.25	6543.59	6519.97	6477.88	6445.8	6423.38	6403.83	6348.19	6369.17	6356.37	6417	6480.72	6525.99	6603.69	6709.19	6950.1	7466.65	8671.9	9774.23	10251.7	10500.9	10654.9	10881.4	10979.5	11082	11138.8	11196.8	11293.4	11332.7	11329.7	11332.8	11140.6	10709.3	9619.24
2018-09-11	7797.07	7734.55	7646.48	7604.34	7530.06	7443.05	7417.08	7360.31	7288.39	7233.29	7170.61	7133.06	7072.71	7015.23	6963.13	6927.34	6876.02	6852.38	6783.92	6776.67	6755.94	6737.94	6725.13	6710.71	6684.39	6717.2	6772.29	6812.84	6866.57	6969.94	7194.3	7720.64	8915.35	10078.3	10519.3	10809.9	10980.4	11137.4	11225.8	11353.1	11414.9	11506.7	11580.7	11610.1	11606.1	11616.6	11428.8	11008.5	9938.53
2018-09-12	7849.08	7761.9	7701.14	7652.54	7597.72	7554.16	7495.71	7441.78	7363.44	7284.27	7237.61	7172.74	7136.09	7077.78	7053.79	7027.14	6970.58	6926.6	6892.92	6848.83	6823.84	6760.17	6745.85	6734.77	6730.71	6753.41	6778.98	6835.99	6859.87	6968.09	7191.84	7695.85	8915.76	9982.47	10430.1	10694.4	10859.2	11004	11095.6	11213.2	11296.7	11369.3	11405.9	11428.9	11420.8	11354.7	11101.6	10659	9505.46
2018-09-13	7417.97	7350.59	7262.9	7232.55	7155.19	7125.76	7059.49	7016.49	6946.61	6903.45	6824.55	6777.35	6745.76	6690.89	6658.24	6608.83	6587.98	6537.87	6499.55	6491.88	6451.73	6439.75	6429.06	6403.6	6373.45	6396.47	6445.12	6481.9	6564.56	6685.93	6905.68	7363.35	8512.51	9537.8	9937.55	10200.1	10390.5	10566.3	10698.9	10810.2	10905.5	10973.1	11073.8	11084.1	11091.1	11070.9	10909	10455.8	9407.97
2018-09-14	7403.5	7329.37	7250.25	7221.47	7151.24	7090.06	7004.99	6955.51	6881.61	6826.68	6775.33	6722.65	6646.35	6582.01	6543.37	6500.18	6422.13	6369.48	6317.99	6249.24	6238.68	6215.84	6190.42	6149	6119.4	6105.43	6106.2	6129.57	6151.41	6214.69	6326.61	6578.63	7171.68	7909.59	8146.4	8317.68	8444.17	8597.23	8681.83	8814.59	8909.98	9000.07	9090.07	9160.79	9181.14	9177.35	9077.98	8788.64	8120.68
2018-09-15	6868.1	6792.8	6741.04	6687.77	6638.62	6617.32	6556.51	6506.45	6452.77	6392.93	6346.71	6294.89	6253.39	6197.79	6156.42	6121.52	6075.64	6054	5993.1	5998.48	5979.92	5960.17	5946.83	5968.78	5954.13	6024.81	6061.43	6136.52	6222.6	6369.51	6647.99	7222.63	8488.24	9751.29	10285.5	10605.7	10799.2	10971.2	11117.4	11248	11325.6	11410.1	11503.5	11521.8	11511.9	11496.2	11331	10839.2	9672.86
2018-09-16	7339.68	7254.44	7171.16	7142.15	7085.83	7050.07	6996.5	6952.26	6903.06	6868.09	6802.24	6746.7	6698.49	6639.8	6618.76	6614.22	6539.14	6490.71	6456.79	6436.05	6420.93	6420.81	6420.98	6385.25	6389.53	6423.79	6444.9	6475.88	6504.45	6611.99	6849.58	7318.33	8473.99	9554.98	10000.8	10261.7	10463.3	10560.9	10709.1	10829.8	10904.1	10953	11012	11018.9	11019.1	10966.1	10756.1	10289	9118.68
2018-09-17	6863.04	6778.35	6714.75	6675.65	6629.34	6604.29	6505.69	6503.5	6441.77	6401.95	6359.02	6318.49	6285.67	6228.18	6195.28	6193.3	6154.22	6116.4	6085.41	6074.48	6065.66	6039.48	6043.19	6054.25	6071.02	6137.71	6200.01	6283.47	6336.84	6483.17	6758.32	7291.06	8426.78	9575.68	10048.2	10348.2	10528	10670.9	10797.5	10936.4	10957.6	11059.1	11156.5	11204	11188.7	11161.8	10941.7	10491	9474.52
2018-09-18	7225.65	7143.68	7067.93	7036.62	6962.46	6898.19	6863.86	6809.9	6751.91	6705.72	6649.74	6583.69	6557.56	6472.89	6455.66	6424.91	6391.9	6363.79	6321.11	6301.28	6264.59	6256.14	6253.22	6258.57	6252.01	6311.99	6382.21	6467.18	6532.23	6681.55	6917.13	7432.37	8627.29	9770.72	10208.1	10491.4	10693.6	10846.8	10963.7	11095.8	11133.4	11205.3	11293.3	11350.5	11335.6	11321	11124.3	10675.1	9644.21
2018-09-19	7728.57	7632.29	7587.1	7540.33	7474.29	7412.87	7349.02	7304.6	7238.32	7176.79	7135.1	7082.64	7033.21	6963.27	6899.72	6863.34	6814.48	6791.12	6744.28	6731.55	6711.95	6698.61	6686.66	6682.78	6657.5	6696.53	6730.73	6784.38	6827.62	6931.04	7171.53	7692.2	8866.99	10006.9	10511.1	10795.4	10960.9	11137.5	11239.8	11369.8	11462	11539.1	11629.6	11649.6	11660.2	11633	11470.6	11034.3	9896.57
2018-09-20	8172.68	8084.53	8000.41	7955.45	7862.37	7805.96	7729.96	7678.52	7597.6	7522.88	7470.78	7426.22	7335.42	7253.14	7206.46	7157.78	7086.04	7048.47	6997.99	6948.03	6900.6	6864.38	6838.93	6805.08	6762.71	6760.77	6767.02	6787.45	6813.85	6874.9	7042.86	7447.21	8483.97	9541.34	9915.2	10161.1	10292.8	10444.4	10540.3	10670	10726.4	10826	10878.2	10914.5	10911.3	10904.8	10750.1	10343.7	9287.46
2018-09-21	6889.99	6812.09	6757.79	6729.95	6657.36	6639.22	6571.19	6484.32	6427.29	6370.65	6317.78	6250.84	6209.05	6109.62	6047.9	6045.15	5985.27	5950.35	5897.38	5847.55	5817.05	5775.64	5748.9	5743.5	5703.11	5716.57	5720.73	5735.29	5734.2	5766.06	5870.68	6067.91	6549	7171.07	7374.07	7542.28	7657.23	7752.6	7846.57	7981.39	8014.64	8093.48	8155.98	8203.29	8223.89	8232.12	8134.85	7857.43	7200.54
2018-09-22	5903.39	5836.83	5755.49	5715.35	5663.35	5645.56	5593.98	5525.19	5464.72	5424.54	5367.69	5312.35	5280.63	5234.96	5204.39	5170.04	5156.75	5129.76	5112.25	5090.54	5073.73	5067.21	5086.47	5081.96	5123.18	5243.31	5307.15	5416.02	5530.61	5731.17	5997.54	6541.67	7734.09	8918.24	9422.72	9731.17	9909.24	10097.9	10239.4	10355	10432	10483.3	10591.9	10626.5	10644.2	10625.8	10456.8	10020.7	8996.79
2018-09-23	6825.43	6743.15	6671.96	6618.6	6563.72	6526.4	6493.23	6420.57	6352.87	6290.62	6257.1	6217.62	6180.21	6137.69	6042.73	5998.17	5966.11	5930.98	5921.31	5912.27	5879.65	5873.17	5879.35	5875.76	5860.63	5934.35	5996.44	6064.01	6193.98	6347.53	6560.21	7034.07	8113.45	9224.48	9688.57	9942.75	10125.4	10268.5	10372.2	10480.3	10559	10610.1	10698.9	10758.9	10726	10718.9	10530.2	10098.8	8994.39
2018-09-24	7036.71	6962.1	6893.27	6862.83	6799.72	6734	6693.5	6646.06	6567.66	6538.71	6497.47	6459.5	6411.28	6369.47	6310.58	6262.6	6256.72	6214.23	6195.76	6181.19	6163.02	6141.14	6139.36	6113.9	6117.69	6175.07	6232	6292.8	6348.1	6488.34	6746.42	7233.03	8257.62	9402.89	9819.62	10111.3	10279.2	10454.4	10576.8	10683.9	10784.9	10838.2	10923.4	10954	10937.6	10934.1	10784.5	10334.1	9176.51
2018-09-25	7285.07	7185.52	7125.53	7070.93	7006.27	6982.35	6896.81	6864.6	6805.24	6745.64	6697.02	6666.98	6615.12	6554.33	6519.67	6492.69	6440.75	6420.12	6375.89	6355.93	6325.56	6322.63	6308.53	6306.43	6313.62	6330.49	6385.17	6460.17	6515.86	6654.49	6883.84	7386.59	8537.69	9691.16	10122.4	10397.2	10581.6	10771.6	10852.1	11006.3	11067.2	11148.5	11234.3	11282.5	11303	11256	11084.8	10634	9555.92
2018-09-26	7506.89	7403.8	7309	7255.24	7205.28	7157.64	7127.09	7059.52	7017.31	6940.84	6904.03	6859.83	6803.53	6763.19	6723.93	6659.65	6627.11	6608.24	6541.11	6525.77	6500.86	6486.58	6484.82	6495.62	6473.78	6520.88	6570.78	6630.93	6666.57	6801.18	7014.94	7479.72	8600.37	9753.6	10220.3	10529.6	10693.3	10836.4	10962.1	11128.4	11189.7	11239.6	11304.2	11347.4	11324.3	11318.6	11124.3	10640.9	9562.91
2018-09-27	7671.96	7587.42	7510.52	7483.87	7412.02	7338.73	7285.37	7232.83	7178.39	7120.73	7069.22	7016.65	6937.38	6905.06	6869.23	6813.76	6770.52	6726.74	6667.12	6652	6629.4	6614.9	6590.14	6588.56	6547.09	6580.36	6631.61	6676.81	6703.24	6826.72	7024.95	7485.85	8543.49	9724.6	10095	10359.1	10501.2	10665.4	10774.6	10918.8	10986.5	11063.4	11163.2	11192.6	11191.5	11197.4	10984.4	10584.6	9480.19
2018-09-28	7636.16	7539.56	7465.46	7421.04	7318.95	7308.44	7231.53	7181.85	7116.5	7055.3	7006.49	6935.21	6870.68	6824.15	6776.03	6740.95	6685.63	6644.83	6604.54	6571.45	6516.96	6507.29	6464	6457.56	6420.18	6422.21	6428.39	6469.66	6468.4	6559.32	6700.92	7069.43	7945.91	8905.89	9248.09	9527.06	9663.11	9845.58	9941.41	10054	10129.3	10194.5	10233.1	10297.9	10301	10292.2	10142.6	9781.41	8928.27
2018-09-29	7353.32	7296.24	7228.4	7183.56	7112.01	7038.29	6979.77	6915.94	6851.16	6794.14	6743.41	6688.19	6641.28	6590.33	6533.39	6498.39	6451.25	6410.88	6370.31	6335.05	6299.28	6296.13	6277.23	6273.64	6263.77	6306.15	6328.34	6372.18	6413.13	6527.35	6754.26	7249.05	8442.41	9595.12	10092.3	10342.6	10515.8	10693.4	10803	10969.1	11044.8	11087.8	11189	11216.6	11223.7	11205.5	11029.6	10572.1	9539.21
2018-09-30	7777.72	7674.2	7607.24	7551.81	7493.62	7435.91	7387.4	7338.42	7272.91	7218.52	7169.66	7100.68	7029.67	6975.39	6929.68	6859.06	6826.93	6786.07	6711.57	6724.37	6660.99	6660.2	6622.04	6606.55	6572.49	6566.46	6574.28	6599.82	6596.58	6665.84	6848.97	7281.1	8324.52	9351.19	9772.38	10047.5	10242.6	10404.4	10490.5	10643	10710.1	10801.7	10849.8	10879	10878.5	10870	10671.4	10254.6	9273.26
2018-10-01	6561	6464.65	6381.63	6298.81	6168.4	6086.86	6016.21	5942.11	5878.4	5811.05	5744.97	5643.64	5588.93	5500.22	5419.44	5376.54	5311.16	5258.34	5182.21	5115.77	5055.59	5004.93	4947.13	4890.3	4778.99	4685.1	4578.62	4498.36	4406.73	4322.58	4203.66	4066.14	3926.63	3894.72	3911.22	3958.9	4017.9	4098.95	4133.79	4225.34	4264.81	4353.81	4392.88	4446.72	4501.86	4558.72	4581.35	4573.89	4523.99
2018-10-02	4440.99	4402.88	4315.18	4241.05	4178.63	4125.9	4081.71	4015.31	3958.92	3905.85	3856.27	3812.25	3782.74	3743.59	3708.85	3670.56	3617.09	3575.51	3528.33	3502.46	3504.71	3473.2	3454.15	3435.06	3401.3	3394.7	3398.26	3407.56	3442.67	3485.9	3553.73	3677.74	3858.25	4066.9	4215.7	4318.16	4404.46	4498.56	4593.94	4710.56	4776.83	4870.18	4918.04	4968.58	5014.89	5063.5	5060.53	4993.83	4875.3
2018-10-03	4836.21	4769.13	4725.95	4642.45	4599.83	4512.16	4442.02	4398.78	4324.61	4269.14	4209.13	4182.4	4141.15	4107.85	4069.84	4034.16	3989.22	3939.73	3919.47	3872.01	3864.96	3833.06	3830.51	3817.63	3782.89	3740.41	3751.94	3790.67	3836.37	3950.09	4070.99	4284.22	4630.7	5046.08	5228.89	5366.53	5466.93	5583.47	5662.89	5796.58	5870.4	5953.56	6000.6	6056.9	6087.75	6144.5	6122.32	5952.54	5605.78
2018-10-04	5067.07	5004.94	4955.72	4886.74	4841.61	4783.27	4722.76	4668.47	4610.22	4559.83	4510.5	4471.14	4428.81	4376.63	4370.71	4337.08	4305.61	4280.78	4263.73	4230.33	4212.33	4216.57	4194.91	4183.88	4194.22	4226.97	4265.19	4339.14	4432.21	4582.74	4792.13	5203.94	6029.03	6910.91	7221.25	7446.73	7556.46	7703.53	7811.69	7942.58	8010.85	8124.94	8227.73	8273.69	8303.71	8317.97	8194.84	7931.84	7204.21
2018-10-05	6211.58	6141.62	6084.77	6034.57	5950.84	5892.44	5854.74	5801.6	5746.44	5676.73	5617.87	5574.81	5530.57	5475.79	5436.05	5403.25	5351.95	5298.88	5246.32	5209.04	5184.54	5171.48	5144.74	5103.98	5068.09	5045.02	5063.83	5097.34	5160.66	5256.7	5424.51	5773.45	6539.38	7357.67	7649.6	7845.82	7978	8114.94	8182.53	8308.49	8362.27	8450.34	8502.05	8540.34	8554.58	8577.81	8446.26	8130.87	7327.45
2018-10-06	5937.84	5871.01	5807.67	5767.08	5716.06	5648.57	5587.59	5546.25	5492.04	5451.79	5409.81	5368.77	5317.03	5273.25	5241.87	5224.89	5180.71	5166.19	5118.98	5091.51	5079.81	5075.6	5051.41	5061.33	5078.28	5124.47	5181.14	5273.45	5376.18	5555.38	5790.62	6273.24	7370.7	8433.69	8886.29	9092.35	9245.28	9395.85	9507.42	9623.95	9696.14	9771.4	9833.92	9872.35	9883.07	9879.99	9700.32	9306.76	8321.11
2018-10-07	6429.7	6336.12	6279.04	6250.57	6190.93	6151.91	6102.43	6040.62	5975.19	5938.08	5907.83	5869.15	5811	5768.36	5725.67	5693.44	5656.4	5628.04	5571.28	5563.41	5528.27	5527.02	5519.17	5530.38	5544.05	5568.89	5585.81	5685.49	5750.44	5906.08	6135.45	6526.38	7532.29	8580.91	8940.61	9184.9	9315.7	9410.5	9509.4	9607.51	9678.03	9749.99	9833.77	9872.22	9872.42	9846.71	9671.87	9270.54	8250.61
2018-10-08	6283.97	6203.76	6116.64	6088.13	6028.91	6001.99	5962.36	5918.57	5870.9	5835.36	5785.28	5762.24	5726.98	5670.89	5646.59	5599.33	5557.28	5534.94	5529.22	5509.19	5470.23	5474.26	5456.78	5484.32	5486.87	5568.92	5630.46	5708.41	5792.07	5935.28	6161.2	6622.56	7588.56	8672.09	9087.64	9316.65	9433.98	9540.35	9659.53	9800.12	9868.59	9914.05	9978.42	10007.6	9995.56	9953.63	9765.43	9320.36	8311.76
2018-10-09	6308.92	6241.32	6166.72	6134.44	6086.68	6072.14	6017.44	5974.43	5927.83	5895.59	5864.49	5818.59	5796.94	5764.45	5731.99	5692.98	5639.03	5633.23	5609.49	5586.69	5580.67	5575.48	5588.38	5581.54	5598.3	5677.38	5738.57	5827.31	5938.86	6068.82	6287.68	6732.66	7773.58	8794.98	9195.9	9428.47	9569.22	9704.79	9811.15	9916.69	9975.54	10024	10097.6	10126.8	10137.3	10116	9941.41	9473.43	8480.98
2018-10-10	6420.36	6338.67	6295.46	6252.96	6200.74	6161.31	6113.07	6060.35	6019.74	5976.47	5939.89	5875.32	5843.42	5797.26	5778.91	5751.48	5703.85	5686.42	5652.75	5624.45	5595.91	5598.12	5599.61	5607.97	5623.91	5685.69	5751.18	5847.32	5914.89	6063.94	6275.73	6689.99	7645.72	8699.03	9110.27	9358.87	9492.13	9620.89	9714.23	9788.26	9861.65	9917.38	9968.78	10012.4	9994.03	9957.67	9784.56	9328.06	8276.11
2018-10-11	6416.64	6334.02	6270.26	6220.68	6164.54	6121.14	6083.82	6051.08	6004.9	5972.09	5924.12	5889.33	5857.12	5805.71	5787.4	5751.23	5702.09	5687.4	5658.86	5635.85	5622.25	5617.55	5638.54	5650.8	5644.49	5690.66	5779.68	5864.29	5908.56	6045.3	6260.07	6686.48	7642.41	8695.98	9049.58	9292.41	9447.28	9591.38	9682.65	9798.17	9869.75	9955.33	10022.5	10040.7	10039.3	10022.2	9871.41	9400.93	8421.76
2018-10-12	6557.28	6485.5	6415.58	6363.24	6289.52	6243.29	6164.74	6128.04	6056.1	5972.36	5938.1	5888.47	5834.58	5773.07	5773.22	5729.36	5684.49	5623.8	5593.92	5575.32	5533.66	5517.1	5503.53	5492.59	5469.81	5473.82	5482.41	5524.92	5550.7	5619.62	5703.82	5899.23	6397.62	7049.38	7295.86	7478.69	7593.71	7672.88	7789.09	7892.02	7963.15	8042.58	8097.11	8139.51	8145.66	8157.1	8034.4	7730.68	7034.36
2018-10-13	5590.86	5548.17	5477.78	5435.05	5366.11	5325.89	5282.42	5223.33	5187.67	5158.01	5117.4	5078.43	5041.28	5014.79	4984.75	4955.45	4926.77	4897.42	4878.07	4876.21	4851.86	4871.38	4874.45	4898.45	4918.34	5012.03	5096.7	5219.79	5330.91	5474.87	5754.31	6247.8	7361.28	8426.18	8847.84	9123.55	9281.66	9412.38	9498.06	9610.98	9697.25	9763.7	9839.3	9849.46	9862.83	9833.02	9673.28	9218.66	8252.3
2018-10-14	6160.34	6067.15	5986.73	5933.88	5878.07	5851.69	5807.26	5765.99	5730.31	5689.48	5661.21	5627.91	5587.51	5547.43	5508.08	5485.07	5435.95	5414.43	5413.08	5393.86	5396.39	5374.17	5388.48	5406.11	5432.08	5508.72	5582.53	5689.35	5754.23	5898.43	6106.33	6521.72	7451.55	8485.79	8891.16	9112.38	9262.26	9380.07	9468.22	9565.78	9631.06	9703.83	9767.81	9785.6	9778.06	9764.63	9543.09	9111.57	8072.28
2018-10-15	6085.6	6011.6	5935.12	5885.85	5824.84	5793.68	5756.12	5715.13	5673.91	5630.86	5587.62	5580.74	5536.3	5460.32	5457.33	5439.06	5408.94	5398.39	5385.43	5376.23	5340.54	5329.01	5355.02	5372.2	5380.66	5481.1	5556.22	5663.29	5728	5895.4	6131.95	6529.2	7503.12	8458.31	8829.41	9076.26	9215.38	9311.19	9408.52	9518.14	9587.56	9631.51	9679.5	9723.59	9693.49	9692.98	9524.85	9096.89	8051.69
2018-10-16	6092.73	5980.4	5916.16	5880.97	5820.2	5781.02	5760.43	5707.49	5674.37	5640.29	5616.33	5559.23	5531.62	5477.68	5484.32	5460.9	5420.34	5406.16	5384.8	5397.48	5382.08	5374.15	5381.48	5384.67	5423.08	5517.04	5551.68	5668.8	5758.61	5889.65	6099.62	6527.01	7415.03	8513.31	8873.44	9142.13	9284.39	9430.82	9500.32	9631.31	9700.26	9751.55	9828.12	9843.19	9845.15	9831.82	9650.65	9196.82	8155.54
2018-10-17	6051.05	5976.73	5884.38	5865.53	5821.1	5786.3	5741.96	5699.59	5664.95	5632.21	5592.06	5559.65	5500.76	5487.09	5470.67	5416.04	5396.83	5397.4	5367.27	5332.7	5326.29	5350.96	5363.35	5377.4	5400.1	5454.95	5574.31	5672.81	5767.49	5892.12	6125.86	6521.91	7496.26	8506.99	8852.84	9093.78	9242.5	9391.8	9483.77	9621.22	9668.97	9718.9	9774.9	9805.06	9783.34	9782.43	9566.96	9160.46	8166.48
2018-10-18	6167.17	6091.34	6002.09	5939.24	5899.65	5867.01	5817.61	5774.21	5712.95	5680.95	5652.17	5601.37	5573.56	5533.61	5522.48	5490.5	5441.94	5424.83	5400.42	5388.42	5378.63	5374.44	5372.5	5377.51	5389.78	5452.49	5497.29	5593.12	5674.72	5796.01	6005.41	6404.43	7346.1	8263.55	8615.26	8822.87	8949.48	9093.06	9186.65	9297.29	9362.04	9415.43	9488.2	9526.75	9526.79	9520.19	9359.49	8947.9	7889.24
2018-10-19	6011.46	5940.88	5870	5828.22	5755.14	5719.62	5656.88	5607.31	5558.66	5509.44	5459.71	5416.31	5359.12	5344.79	5301.12	5257.87	5216.1	5206.17	5175.88	5170.51	5139.86	5128.84	5119.45	5096.95	5093.41	5102.92	5123.75	5141.47	5184.53	5236.49	5307.02	5474.3	5881.19	6448.04	6664.42	6815.51	6923.76	7040.75	7140.21	7261.13	7339.55	7403.9	7469.25	7516.92	7571.64	7594.67	7503.23	7256.06	6616.59
2018-10-20	5254.98	5187.11	5106.1	5059.59	5008.01	4933.98	4913.28	4866.91	4814.73	4776.37	4740.39	4726.7	4681.47	4660.96	4633.83	4608.16	4571.41	4570.7	4558.26	4550.02	4542.43	4572.22	4596.78	4622.95	4660.55	4751.24	4859.57	5003.74	5149.7	5347.65	5652.22	6164.96	7360.18	8505.22	9003.45	9287.25	9489.64	9659.03	9775.96	9915.59	10008	10072.7	10152.8	10185.8	10205.2	10193.3	10024.3	9573.15	8549.08
2018-10-21	6467.11	6378.04	6303.56	6270.01	6227.5	6199.43	6153.56	6094.01	6056.75	6009.61	5967.1	5933.69	5900.93	5869.27	5839.88	5807.81	5772.4	5751.44	5733.5	5703	5694.5	5694.85	5702.88	5710.75	5746.59	5781.03	5842.28	5963.78	6063.58	6224.16	6432.06	6858.62	7948.74	9048.75	9498.16	9769.52	9951.12	10104.4	10215.9	10339.4	10422.5	10490.8	10593.9	10612.2	10633.1	10621.4	10413.3	9954.48	8927.18
2018-10-22	6758.45	6679.52	6621.12	6570.64	6502.35	6465.36	6404.53	6358.15	6276.86	6243.32	6191	6174.17	6105.53	6056.17	6043.56	6024.68	5929.89	5929.02	5892.29	5872.34	5840.86	5851.42	5855.61	5875.43	5850.13	5935.93	5989.29	6078.52	6147.34	6264.35	6468.6	6924.14	7985.49	8982.54	9413.57	9685.05	9815.78	9901.03	9981.55	10102.9	10157.4	10211.4	10274.3	10328.3	10301.3	10296.2	10128.4	9668.59	8599.29
2018-10-23	6422.19	6348.81	6283.03	6248.34	6187.92	6155.85	6104.05	6068.86	6015.42	5973.61	5940.41	5908.55	5852.05	5831.17	5792.48	5775.27	5737.05	5713.59	5671.18	5669.77	5654.31	5660.8	5682.87	5690.87	5685.95	5740.06	5813.74	5902.87	5977.41	6123.78	6323.38	6759.07	7730.05	8753.74	9155.96	9414.11	9535.86	9622.07	9668.58	9787.64	9816.88	9871.76	9933.28	9952.48	9943.11	9901.22	9679.47	9219.2	8095.44
2018-10-24	6196.91	6122.65	6079.85	6028.38	5969.82	5939.69	5888.75	5862	5814.73	5778.53	5740.36	5712.52	5668.63	5635.53	5614.99	5580.15	5560.65	5550.69	5531.98	5515.67	5506.93	5516	5522.42	5564.38	5570.77	5637.43	5719.17	5821.37	5923.67	6072.68	6284.13	6714.1	7694.81	8745.8	9135.91	9385.98	9484.93	9616.68	9700.89	9819.03	9881.9	9919.98	9972.11	9983.26	9988.97	9970.94	9749.71	9295.25	8259.01
2018-10-25	6210.94	6127.18	6041.2	6009.62	5934.95	5899.81	5846.04	5815.43	5757.55	5725.05	5676.56	5642.79	5606.66	5571.56	5539.47	5517.5	5492.67	5457.64	5451.34	5435.62	5391.03	5415.4	5417.73	5432.44	5417.71	5499.68	5522.87	5598.41	5712.43	5843.17	6054.88	6452.76	7349.4	8332.67	8682.76	8876.49	9031.68	9153.02	9233.89	9357.32	9420.46	9492.79	9546.58	9595.08	9591.52	9576.49	9377.97	8968.02	7910.81
2018-10-26	5991.17	5907.55	5856.62	5825.75	5757.59	5706.41	5661.68	5625.05	5528.79	5504.41	5455.16	5430.2	5384.58	5352.12	5301.35	5270.92	5235.19	5196.15	5179.79	5184.38	5166.68	5147.52	5150.66	5143.73	5122.27	5128.62	5126.99	5173.51	5214.08	5280.62	5363.15	5523.11	5972.13	6548.86	6801.1	6934.31	7077.16	7199.28	7294.56	7402.76	7457.26	7526.41	7585.97	7642.16	7659.48	7680.73	7586.12	7319.5	6710.61
2018-10-27	5327.51	5267.88	5212.59	5178.04	5120.78	5077.98	5021.8	4983.09	4935.13	4898.47	4852.5	4837.67	4803.48	4774.53	4748.73	4723.97	4703.34	4684.31	4686.17	4680.54	4674.28	4700.57	4723.83	4753.97	4781.93	4880.54	4972.36	5108.66	5226.87	5444.54	5711.98	6196.7	7368.21	8473.92	8970.85	9223.57	9442.73	9603.97	9719.7	9857.34	9935.86	10006.3	10112.4	10130.6	10158.3	10136.7	9917	9491.71	8471.09
2018-10-28	6288.84	6198.65	6120.71	6089.04	6023.2	5976.04	5941.39	5890.59	5823.3	5795.58	5753.69	5717.51	5683.25	5646.14	5630.42	5606.07	5563.36	5540.41	5507.6	5499.82	5489.29	5479.62	5504.23	5488.66	5520.59	5593.36	5673.88	5784.56	5865.91	6003.51	6224.08	6599.74	7638.75	8665.27	9068.15	9302.33	9451.62	9609.29	9690.94	9804.32	9855.81	9905.91	9970.89	9976.19	9992.86	9971.51	9749.21	9302.86	8202.54
2018-10-29	6276.61	6216.32	6153.04	6111.05	6053.96	6023.66	5980.16	5923.8	5885.11	5842.57	5814.91	5761.1	5727.33	5691.89	5670	5648.62	5631.2	5597.41	5580.09	5564.03	5541.91	5551.09	5559.23	5580.45	5590.37	5681.86	5730.84	5858.06	5939.85	6070.79	6283.47	6725.37	7729.09	8789.68	9178.82	9458.73	9573.79	9731.4	9820.48	9942.64	9979.33	10060.4	10107.9	10153.7	10148.7	10133.2	9972.92	9516.51	8509.62
2018-10-30	6370.42	6282.91	6223.33	6178.6	6110.82	6069.43	6032.85	5977.91	5939.08	5897.76	5859.44	5822.4	5769.83	5743.22	5718.06	5684.97	5657.97	5647.12	5636.3	5613.38	5578.87	5597.22	5599.05	5602.11	5623.2	5713.94	5780.82	5885.64	5961.48	6116.03	6331.7	6773.66	7833.76	8853.85	9270.14	9501.78	9598.75	9768.29	9871.96	10000.9	10049.7	10091.6	10165.1	10224.2	10203.5	10176.8	10014.6	9556.15	8559.58
2018-10-31	6311.64	6220.13	6156.03	6119.57	6074.55	6027.38	5973.77	5945.75	5878.76	5831.51	5795.15	5772.91	5706.03	5680.95	5653.97	5626.42	5594.91	5581.93	5559.43	5551.1	5544.4	5552.1	5563.57	5581.85	5578.43	5654.78	5686.75	5784.58	5885.7	5989.24	6233.96	6623.73	7675.02	8685.88	9052.96	9283.16	9470.39	9582.35	9666.26	9800.65	9859.13	9925.6	9998.41	10019.8	10023.2	10008.6	9851.17	9398.78	8324.95
2018-11-01	6222.23	6144.92	6090.44	6032.56	5961.27	5899.47	5855.48	5802.04	5733.8	5690.59	5655.98	5605.49	5568.6	5521.49	5489.3	5460.41	5419.73	5406.27	5359.73	5323.2	5328.45	5301.5	5297.89	5293.82	5299.8	5316.03	5354.48	5417.95	5479.22	5589.43	5749.42	6094.11	6923.72	7871.52	8221.34	8442.05	8612.7	8740.49	8859.76	8985.71	9062.54	9142.33	9224.54	9266.89	9275.92	9277.88	9123.95	8747.06	7764.66
2018-11-02	5871.26	5806.3	5745.77	5687.27	5620.32	5550.23	5485.08	5444.84	5385	5329.55	5295.35	5226.1	5181.45	5141.79	5103.28	5057.24	5021.34	4985.01	4966.34	4931.15	4922.12	4909.88	4892.48	4880.45	4846.54	4841.81	4830.72	4848.13	4875.5	4937.66	4983.77	5090.45	5362.81	5832.08	6056.28	6188.5	6277.57	6372.58	6450.2	6543.66	6595.95	6650.96	6722.19	6748.81	6746.49	6778.6	6685.18	6467.46	5948.43
2018-11-03	4473.4	4420.48	4361.26	4320.07	4261.44	4214.72	4167.46	4129.25	4088.75	4067.26	4051.04	4019.91	3985.34	3982.86	3962.67	3950.09	3942.74	3941.06	3925.56	3933.6	3919.8	3952.55	3970.73	4034.81	4075.91	4188.07	4284.1	4446.46	4610.84	4839.24	5101.31	5582.7	6687.82	7717.74	8162.3	8420.96	8565.2	8692.03	8801.32	8900.37	8945.36	8998.07	9072.71	9071.53	9072.22	9032.32	8872.15	8448.97	7513.47
2018-11-04	5626.31	5553.7	5487.59	5455.47	5415.95	5377.48	5329.71	5307.81	5256.04	5235.01	5197.5	5194.35	5149.04	5125.21	5105.97	5084.15	5074.42	5043.71	5016.06	4993.69	5016.08	5030.4	5036.55	5064.34	5088.44	5169.97	5250.73	5378.21	5484.32	5644.55	5873.33	6220.6	7153.96	8079.27	8446.61	8685.12	8774.96	8882.37	8963.72	9063.89	9098.27	9136.57	9217.23	9202.46	9199.13	9188.04	9001	8575.49	7594.59
2018-11-05	5780.65	5710.55	5632.73	5605.89	5547.35	5483.59	5481.12	5447.81	5396.68	5373.07	5346.9	5324.14	5284.78	5244.24	5227.54	5202.47	5178.55	5152.24	5118.24	5135.82	5129.48	5141.32	5156.02	5193.04	5194.52	5296.75	5347.69	5496.68	5615.96	5773.48	5985.17	6355.15	7264.29	8258.46	8658.74	8884.59	8990.15	9096.15	9206.45	9301.65	9350.64	9380.54	9435.26	9448.28	9447.61	9431.65	9230.68	8784.29	7722.77
2018-11-06	5921.76	5834.32	5757.44	5743.22	5669.12	5647.94	5597.64	5531.93	5529.7	5490.32	5461.18	5436.86	5398.76	5365.91	5342.67	5309.66	5294.36	5275.56	5267.32	5255.41	5243.35	5259	5267.73	5279.28	5338.3	5384.47	5451.19	5575.89	5705.24	5847.02	6088.57	6509.84	7406.61	8377.92	8803.09	8993.45	9127.95	9239.22	9317.18	9403.54	9454.19	9485.89	9542.1	9571.61	9566.42	9519.15	9358.81	8880.73	7894.54
2018-11-07	5880.64	5793.88	5720.69	5683.64	5622.14	5571.89	5502.67	5462.84	5441.2	5408.08	5369.79	5330.52	5285.04	5241.48	5235.28	5207.78	5174.85	5156.88	5137.88	5147.22	5135.21	5153.62	5162	5198.13	5220.36	5304.57	5368.68	5509.36	5622.23	5772.33	5967.95	6355.05	7261.19	8231.13	8603.51	8842.42	8933.84	9054.49	9113.54	9198.1	9236.82	9270.05	9304.79	9326.19	9308.57	9289.82	9086.56	8639.24	7648.46
2018-11-08	5818.64	5742.33	5652.11	5603.28	5521.27	5488.35	5430.23	5392.45	5355.27	5320.41	5277.43	5255.74	5217.2	5194.27	5176.79	5142.59	5126.71	5107.3	5077.73	5065.93	5068.33	5074.48	5055.46	5092.42	5111	5151.55	5182.14	5277.72	5378.27	5544.9	5759.85	6128.39	6907.93	7822.11	8165.98	8367.23	8499.71	8592.17	8665.83	8765.3	8794.46	8858.19	8910.81	8934.41	8922.84	8900.12	8707.64	8306.91	7278.25
2018-11-09	5502.78	5435.63	5363.14	5300.81	5239.72	5202.17	5145.47	5082.61	5030.03	4983.78	4951.05	4913.07	4864.78	4838.45	4809.41	4792.25	4759.83	4741.06	4706.97	4685.77	4679.46	4689.86	4672.92	4695.24	4669.59	4673.58	4703.69	4742.59	4793.62	4861.2	4937.21	5068.46	5433.27	5950.23	6173.12	6330.69	6404.52	6491.88	6574.8	6683.35	6727.57	6795.15	6843	6895.57	6915.17	6924.51	6813.8	6558.97	6001.21
2018-11-10	4751.03	4688.65	4623.42	4584.08	4532.61	4487.84	4449.72	4410.64	4375.65	4324.52	4315.71	4293.28	4269.84	4237.14	4231.82	4214.33	4195.68	4202.98	4177.87	4151.31	4165.56	4200.09	4221.81	4260.63	4315.33	4400.12	4504.95	4690.03	4850.28	5077.57	5292.49	5718.98	6657.64	7773.65	8212.14	8438.18	8584.24	8733.99	8817.55	8932.45	8977.03	9048.32	9104.8	9145.92	9123.28	9103.07	8904.06	8483.19	7492.5
2018-11-11	5713.17	5620.13	5550.9	5513.2	5449.43	5417.08	5391.65	5346.08	5320.82	5282.98	5251.5	5219.06	5195.38	5146.95	5129.96	5099.83	5087.43	5090.02	5057.9	5046.65	5039.57	5051.29	5065.09	5130.62	5143.17	5202.68	5287.53	5450.33	5566.61	5731.15	5932.88	6295.92	7102.8	8121.77	8474.13	8713.99	8819.32	8948.57	9019.09	9113.27	9159.58	9212.26	9263.42	9297.27	9286.19	9236.78	9029.15	8589.29	7545.64
2018-11-12	5787.38	5699.56	5616.24	5577.92	5504.93	5479.76	5435.34	5411.11	5350.57	5310.02	5295.5	5264.19	5238.19	5212.49	5195.48	5178.09	5136.92	5125.42	5106.3	5084.8	5089.42	5077.45	5110.77	5138.74	5150.31	5232.04	5303.18	5449.29	5576.05	5753.62	5948.86	6357.29	7231.96	8201.15	8554.27	8777.78	8874.98	8981.23	9028.41	9143.01	9163.11	9206.98	9248.21	9262.5	9248.27	9198.6	8998.67	8589.43	7518.45
2018-11-13	5706.75	5622.38	5553.03	5522.71	5461.87	5431.2	5382.22	5350.49	5324.3	5288.87	5256.34	5247.01	5178.89	5165.68	5147.95	5120.65	5087.36	5073.6	5049.93	5054.83	5052.08	5046.39	5075.89	5100.34	5120.38	5207.03	5278.05	5425.16	5547.62	5710.2	5935.55	6290.91	7155.98	8112.65	8444.94	8686.55	8819.9	8900.46	8945.31	9022.6	9080.17	9113.76	9190.99	9200.17	9179.28	9139.35	8892.58	8482.83	7408.27
2018-11-14	5699.36	5611.43	5528.45	5494.71	5433.84	5413.02	5371.48	5341.29	5278.17	5258.47	5239.57	5222.34	5185.71	5140.41	5117.32	5122.97	5091.8	5074.14	5066.43	5055.31	5038.19	5066.47	5096.18	5107.27	5141.99	5220.59	5257.49	5422.84	5551.24	5734.78	5927.34	6261.45	7126.16	8056.1	8413.81	8629.93	8750.89	8857.81	8929.24	9021.7	9048.85	9098.32	9132.19	9148.14	9116.13	9088.08	8887.06	8454.58	7481.14
2018-11-15	5765.2	5649.51	5566.48	5523.01	5462.72	5398.25	5357.99	5335.49	5275.41	5219.89	5193.58	5164.84	5122.75	5095.48	5088.41	5076.36	5051.33	5009.85	4971.86	4985.85	4972.72	4969.66	4983.65	4997.41	5015.11	5069.07	5090.58	5203.57	5302.32	5473.48	5644.81	5979.92	6719.2	7654.84	8002.82	8183.95	8311.5	8406.18	8483.31	8576.49	8626.35	8661.44	8722.29	8740.39	8733.49	8701.58	8514.44	8147.88	7181.9
2018-11-16	5396.6	5313.37	5242.27	5180.88	5112.9	5054.5	5014.17	4948.96	4900.4	4870.81	4816.02	4783.6	4736.67	4695.13	4666.89	4638.05	4588.02	4578.3	4557.61	4547.89	4518.95	4525.06	4526.82	4523.61	4518.81	4538.47	4537.76	4585.87	4619.09	4700.58	4741.3	4864.03	5142.75	5647.42	5828.97	5956.03	6052.1	6172.42	6229.22	6317.29	6363.62	6436.22	6492.89	6568.05	6575.47	6586.89	6508.06	6262.46	5760.11
2018-11-17	4506.34	4435.57	4369.99	4311.75	4234.72	4195.78	4152.65	4125.43	4065.35	4032.22	4015.29	3981.81	3966.33	3945.99	3930.19	3925.03	3898.07	3897.96	3879.82	3887.81	3896.04	3903.52	3951.43	4004.29	4059.34	4161.48	4280	4463.64	4629.41	4863.51	5103.88	5595.08	6567.84	7649.47	8056.83	8270.34	8436.29	8570.81	8668.48	8777.57	8817.72	8878.62	8953.48	8978.62	8976.66	8960.45	8766.75	8364.68	7362.64
2018-11-18	5611.85	5513.84	5454.83	5399.28	5354.39	5313.05	5262.9	5231.54	5208.09	5178.74	5151.87	5115.67	5074.38	5043	5023.87	5017.58	4990.39	4982.43	4953.58	4949.44	4930.46	4966.89	4984.9	5011.44	5050.65	5146.41	5207.96	5363.49	5489.05	5656.08	5881.13	6251	7136.67	8028.54	8388.53	8588.68	8698.91	8813.02	8902.22	8969.98	8994.4	9037.04	9098.98	9107.71	9109.97	9069.9	8873.35	8451.13	7448.72
2018-11-19	5678.08	5585.61	5505.66	5464.15	5410.77	5371.69	5301.99	5274.07	5254.45	5227.34	5201.62	5182.48	5136.6	5092.47	5077.31	5063.64	5048.21	5040.78	5023.44	5005.89	4982.85	5006.7	5022.2	5075.77	5107.72	5194.76	5244.18	5374.27	5527.65	5706.22	5923.8	6269.07	7079.91	8073.09	8410.58	8623.28	8716.88	8847.67	8881.29	8977.43	9014.35	9064.89	9111.79	9118.42	9098.87	9074.65	8850.52	8418.21	7475.37
2018-11-20	5671.47	5595.63	5507.36	5476.04	5416.69	5361.6	5350.56	5292.97	5293.14	5246.72	5229.31	5194.19	5157.42	5102.45	5079.92	5080.89	5066.81	5048.19	5063.15	5037.07	5014.51	5029.1	5059.24	5069.35	5112.71	5191.41	5248.59	5428.48	5530.57	5692.27	5911.59	6234.56	7121.17	8058.63	8417.67	8636.83	8737.13	8852.93	8919.15	9005	9039.59	9080.7	9142.96	9155.3	9146.12	9118.1	8910.54	8485.87	7409.78
2018-11-21	5716.99	5626.52	5553.26	5511.2	5428.02	5404.56	5369.64	5311.59	5293.62	5249.87	5225.78	5196.51	5151.27	5122.64	5099.8	5085.38	5064.6	5044.56	5022.18	5018.55	5013.45	5030.91	5063.97	5083.64	5123.11	5211.88	5257.38	5415.77	5536.07	5710.02	5920.39	6236.77	7091.78	8018.6	8404.69	8610.76	8725.89	8839.68	8892.34	9008.39	9065.84	9101.45	9138.11	9175.48	9155.71	9141.4	8927.45	8500.96	7500.66
2018-11-22	5777.08	5684.18	5616.55	5552.45	5481.18	5450.06	5381.84	5340.35	5312.43	5273.96	5232.7	5213.06	5160.86	5124.93	5115.02	5088.18	5069.75	5046.92	5037.21	5018.14	5007.53	5014.67	5029.55	5053.64	5057.94	5102.46	5145.46	5260.98	5358.63	5520.3	5710.73	6055.59	6807.25	7778.01	8102.32	8337.33	8454.17	8557.23	8658.86	8734.38	8779.35	8845.19	8915.1	8937.01	8942.86	8909.38	8722.43	8325.6	7355.76
2018-11-23	5620.6	5529.97	5441.77	5412.5	5330.75	5258	5216.79	5166.3	5107.29	5070.86	5004.88	4986.09	4952.59	4903.38	4879.57	4845.16	4804.44	4772.88	4745.49	4728.03	4710.7	4709.37	4710.43	4725.65	4718.58	4732.51	4707.29	4778.04	4830.12	4906.23	4993.03	5158.46	5507.85	6039.01	6259.32	6408.67	6512.71	6595.37	6678.64	6760.3	6824.77	6905.82	6961.88	6980.85	7016.81	7039.32	6947.59	6677.16	6079.66
2018-11-24	4815.99	4751.37	4688.71	4655.78	4594.67	4542.9	4512.93	4466.73	4420.36	4408.01	4397.49	4360.29	4330.61	4298.99	4288.43	4254.58	4248.13	4244.53	4228.99	4218.06	4226.22	4253.14	4282.76	4328.87	4371.51	4454.81	4557	4743.72	4897.89	5126.06	5356.62	5822.95	6747.42	7870.18	8289.88	8511.06	8679.21	8842.41	8936.91	9041.91	9104.91	9168.83	9244.77	9264.51	9263.33	9252.7	9079.25	8678.26	7675.57
2018-11-25	5833.59	5757.72	5686.55	5634.47	5576.25	5545.54	5498.32	5453.51	5419.19	5384.51	5347.82	5322.37	5282.61	5241.43	5232.34	5220.1	5201.83	5176.27	5145.11	5156.75	5141.01	5152.42	5169.74	5207.39	5230.69	5317.94	5376.55	5508.74	5625.98	5793.48	5983.59	6311.72	7181.87	8226.27	8596.03	8812.87	8956.7	9063.76	9123.21	9220.33	9274.82	9320.24	9399.93	9396.21	9387.05	9360.54	9181.85	8711.49	7664.53
2018-11-26	5895.07	5810.98	5742.2	5680.24	5608.42	5580.77	5530.33	5500.65	5458.44	5414.09	5376.23	5328.11	5302.16	5263.13	5260.1	5234.46	5205.67	5181.63	5161.52	5164.43	5157.15	5146.74	5182.31	5206.87	5205.8	5323.78	5368.19	5506.01	5641.34	5785.07	5975.35	6362.82	7289.45	8220.16	8584.66	8781.33	8893.85	9006.27	9073.71	9157.65	9205.23	9251.69	9321.38	9333.66	9324.81	9316.25	9124.95	8667.24	7647.11
2018-11-27	5788.57	5718.98	5629.7	5593.75	5533.15	5493.86	5465.23	5426.2	5368.56	5353.14	5310.13	5284.77	5241.82	5207.33	5196.61	5178.62	5160.85	5129.91	5124.9	5091.3	5100.22	5121.17	5125.07	5179.08	5209.33	5277.24	5315.99	5462.16	5569.08	5742.68	5928.51	6322.91	7232.44	8193.09	8554.07	8778.9	8931.98	9046.47	9103.09	9174.46	9218.37	9271.15	9327.9	9356.02	9355.34	9334.12	9114.81	8691.91	7651.49
2018-11-28	5813.1	5729.07	5671.23	5615.22	5533.78	5501.33	5475.69	5438.13	5393.34	5359.53	5312.73	5290.2	5256.31	5227.95	5205.39	5207.36	5168.68	5142.74	5120.23	5135.53	5120.32	5133.26	5156.78	5186.6	5208.66	5277.06	5333.52	5463.33	5587.62	5724.78	5936.07	6318.22	7232.55	8205.86	8591.4	8818.2	8962.57	9072.91	9156.13	9261.61	9304.94	9358.84	9421.08	9444.82	9434.53	9406.59	9189.59	8779.96	7697.88
2018-11-29	5936.82	5843	5758.67	5712.7	5631.45	5578.95	5552.55	5516.09	5463.26	5415.81	5382.56	5348.84	5308.09	5262.69	5231.03	5225.27	5202.26	5184.85	5154.96	5142.05	5138.52	5152.75	5176.16	5162.39	5179.45	5226.8	5233.79	5300.04	5405.52	5576.15	5744.4	6094.92	6881.15	7895.31	8201.85	8408.99	8530.5	8655.41	8719.67	8845.32	8894.22	8953.6	9028.4	9057.15	9052.14	9045.71	8832.78	8442.53	7439.97
2018-11-30	5592.31	5491.49	5421.56	5355.3	5277.17	5219.3	5167.63	5107.79	5054.94	5022.79	4976.16	4911.83	4880.72	4848.2	4811.66	4791.74	4751.82	4732.01	4685.25	4680.23	4653.15	4642.34	4634.97	4634.58	4609.44	4620.29	4587.86	4615.98	4641.3	4718.55	4735.52	4838.63	5130.78	5576.79	5779.61	5873.24	5996.19	6109.02	6155.5	6281	6351.31	6451.24	6500.7	6539.74	6569.43	6592.19	6516.37	6314.37	5819.14
2018-12-01	4478.35	4398.45	4342.85	4266.3	4196.55	4130.9	4079.31	4051.2	4006.7	3961.08	3908.5	3881.49	3822.87	3793.12	3792.02	3758.04	3749.05	3747.71	3723.24	3734.37	3731.23	3732.31	3755.3	3807.91	3846.29	3945.66	4033.08	4167.92	4340.23	4574.03	4833.12	5243.38	6159.91	7186.32	7581.28	7833.9	8009.95	8161.44	8253.63	8381.09	8430.12	8493.49	8542.77	8594.41	8582.15	8588.6	8411.48	8029.58	7132.77
2018-12-02	5348.46	5295.87	5198.53	5175.37	5140.36	5098.54	5065.3	5025.28	4986.76	4940.68	4898.33	4882.68	4842.28	4806.41	4823.6	4813.92	4791.83	4767.74	4753.68	4733.88	4763.88	4759.52	4767.69	4814.43	4841.71	4926.17	4984.22	5119.89	5296.32	5504.07	5713.09	6052.59	6935.54	7813.25	8158.84	8360.83	8491.98	8599.27	8688.65	8755.15	8821.26	8853.21	8917.54	8944.52	8932.68	8900.83	8722.84	8314.74	7303.64
2018-12-03	5511.62	5419.48	5360.13	5316.63	5288.81	5248.6	5212.57	5175.14	5147.66	5120.04	5081.01	5052.08	4987.87	4981.47	4966.62	4941.07	4917.46	4901.32	4882.16	4885.98	4874.91	4918.01	4936.55	4948.92	4977.18	5093.68	5144.48	5286.84	5447.4	5673.1	5866.2	6184.89	6971.5	7909	8273.66	8479.35	8567.5	8678.98	8745.38	8836.18	8884.14	8932.1	8968.24	9002.76	8975.75	8939.55	8764.17	8351.79	7330.47
2018-12-04	5638.73	5533.1	5450.1	5397.55	5340.52	5302.77	5277.61	5240.73	5191.2	5184.55	5140.65	5082.54	5079.78	5036.69	5027.99	5015.25	4993.03	4982.55	4970.7	4969.07	4949.85	4974.06	4979.9	5023.68	5057.57	5142.54	5209.78	5347.38	5488.72	5725.08	5946.07	6281.61	7080.41	8043.75	8347.71	8537.07	8666.87	8771.43	8836.68	8928.18	8974.48	9026.99	9053.32	9073.79	9056.8	9057.43	8859.72	8458.24	7364.92
2018-12-05	5659.42	5548.58	5467.85	5428.15	5371.4	5327.23	5293.67	5259.42	5225.39	5182.4	5144.99	5120.77	5074.52	5063.78	5048.05	5043.78	5014.9	4985.79	4978.74	4961.95	4948.36	4977.92	4984.46	5031.52	5063	5142.23	5235.92	5369.24	5519.57	5728.28	5942.87	6275.98	7064.12	8046.29	8338.63	8561.98	8698.56	8799.33	8882.7	8955.29	8976.17	9001.39	9076.4	9103.16	9090.11	9062.89	8882.78	8483.24	7483.86
2018-12-06	5738.55	5627.3	5528.75	5476.06	5378.27	5331.07	5306.07	5273.27	5207	5179.36	5143.28	5103.4	5063.84	5027.91	5012.03	5012.14	4977.95	4947.31	4942.34	4922.64	4893.15	4875.33	4895.97	4888.91	4944.49	5008.05	5052.73	5150.7	5268.63	5487.59	5702.55	6031.16	6787.69	7684.3	7980.6	8184.08	8308.65	8437.27	8471.97	8559.08	8599.58	8647.14	8693.04	8742.84	8740.09	8711.11	8545.63	8149.09	7188.92
2018-12-07	5508.71	5418.21	5321.76	5245.29	5170.79	5080.34	5038.07	4994.88	4950.38	4912.51	4864	4813.55	4793.37	4745.03	4723.47	4697.36	4673.45	4640.98	4617.73	4594.29	4601.5	4603.11	4613.99	4584.39	4617.08	4638.35	4642.05	4659.79	4699.64	4806.18	4907.21	5030.21	5326.62	5863.23	6063.14	6217.19	6346.56	6409.6	6517.43	6590.83	6649.44	6737.48	6825.02	6841.78	6888.27	6897.68	6801.58	6598.19	6018.6
2018-12-08	4677.2	4620.23	4532.81	4496.66	4430.54	4390.56	4347.13	4305.89	4269.38	4242.56	4204.37	4182.13	4137.05	4132.68	4103.15	4095.19	4085.87	4071.41	4073.03	4067.56	4064.9	4096.58	4125.33	4158.91	4212.8	4324.93	4419.06	4561.28	4785.56	5086.93	5377.21	5771.05	6661.81	7683.34	8047.39	8288.15	8417.68	8512.77	8590.55	8696.11	8764.16	8809.74	8867.87	8899.7	8885.29	8866.12	8724.18	8307.17	7351.45
2018-12-09	5600.31	5515.18	5428.56	5368.87	5313.45	5276.88	5250.34	5174.75	5143.31	5118.97	5103.32	5049.78	5025.01	5007.13	4973.55	4961.11	4939.87	4927	4905.54	4889.38	4891.5	4913.07	4931.68	4957.43	4990.67	5086.29	5161.26	5294.01	5461.78	5681.24	5844.39	6202.16	6892.32	7926.56	8273.94	8494.8	8610.26	8720.05	8775.01	8835.3	8892.16	8919.81	9003.5	9011.37	8984.9	8961.16	8746.89	8333.92	7286.05
2018-12-10	5659.31	5591.44	5514.69	5446.13	5403.75	5348.67	5315.93	5274.77	5234.6	5192.54	5165.36	5149.71	5107.61	5079.26	5044.35	5032.69	5004.21	4979.54	4972.11	4957.95	4970.64	4979.02	4973.86	5016.73	5058.66	5165.38	5243.68	5348.27	5532.1	5768.37	5931.07	6260.17	7035.32	8009.66	8342.96	8550.33	8646.78	8759.65	8811.98	8867.58	8935.27	8981.03	9027.3	9039.85	9009.51	8983.89	8810.36	8414.41	7463.77
2018-12-11	5662.14	5580.95	5517.33	5477.87	5411.35	5375.43	5335.94	5271.86	5255.39	5214.81	5197.79	5162.61	5124.87	5086.98	5070.11	5058.98	5015.33	5017.89	5000.71	4986.84	4971.81	4996.84	5016.13	5054.48	5070.94	5172.9	5247.81	5348.88	5539.77	5746.54	5917.98	6283.57	7083.26	8022.77	8320.33	8514.47	8639.01	8737.28	8767.6	8850.06	8894.65	8926.49	8978.29	9023.35	8976.71	8956.47	8768.03	8369.93	7364.05
2018-12-12	5654.86	5570.87	5481.5	5438.56	5369.43	5329.71	5297.87	5256.43	5211.19	5179.61	5157.79	5130.88	5092.64	5060.91	5025.5	5017.82	4991.18	4969.78	4956.33	4964.3	4967.84	4971.91	4991.9	5038.41	5085.56	5185.17	5247.08	5355.75	5531.77	5765.02	5975.65	6329.34	7121.52	8086.25	8372.9	8566.65	8639.74	8742.24	8813.46	8913.02	8942.18	8972.48	9029.12	9060.28	9044.77	9022.03	8847.76	8437.68	7403.6
2018-12-13	5727.87	5638.53	5515.1	5458.42	5390.46	5349.46	5318.41	5254.53	5225.5	5208.64	5162.05	5135.22	5087.66	5069.53	5043.34	5040.59	5007.14	4979.31	4943.93	4923.76	4918.46	4934.25	4953.41	4961.98	4979.57	5067.77	5091.82	5190.41	5320.33	5591.5	5744.5	6066.35	6880.04	7721	8006.69	8220.06	8322.58	8436.15	8501.02	8568.28	8630.97	8667.19	8714.69	8736.89	8717.18	8710.04	8552.01	8135.56	7197.1
2018-12-14	5439.02	5353.42	5252.44	5193.26	5115.54	5047.54	5004.62	4955.39	4910.83	4856.74	4818.96	4738.04	4708.4	4679.09	4678.19	4648.78	4597.99	4585.57	4547.61	4513.27	4507.24	4511.14	4505.64	4519.48	4552.28	4560.76	4560.51	4562.64	4641.31	4801.77	4835.71	4945.86	5268.91	5771.6	5974.31	6151.68	6207.22	6293.02	6350.95	6436.16	6493.68	6528.93	6596.58	6668.45	6688.22	6684.76	6598.24	6378.07	5793.75
2018-12-15	4529.85	4457.41	4393.75	4325.04	4255.83	4202.51	4147.8	4113.79	4085.41	4062.64	4028.51	4002.35	3974.55	3968.49	3935.74	3930.87	3932.67	3910.28	3901.02	3915.93	3915.16	3946.3	3964.22	4014.32	4093.99	4203.19	4309.44	4461.8	4622.96	4929.33	5213.67	5646.2	6463.47	7561.42	7925.85	8231.63	8391.21	8497.06	8602.87	8697.81	8773.38	8813.86	8870.11	8907.63	8909.04	8894.32	8731.65	8355.58	7335.67
2018-12-16	5570.18	5469.53	5384.56	5332.1	5277.43	5194.04	5173.33	5124.99	5078.88	5044.6	5008.97	4988.84	4951.15	4916.17	4909.58	4889.78	4854.35	4845.68	4826.96	4813.3	4811.98	4831.71	4846.13	4878.11	4913.43	5003.47	5062.8	5175.19	5349.15	5627.63	5822.42	6194.37	6910.74	7888.75	8156.33	8415.92	8505.5	8628.09	8669.7	8744.82	8794.47	8837.84	8880.82	8885.72	8871.07	8836.06	8644.91	8231.39	7256.5
2018-12-17	5506.39	5383.4	5308.91	5276.59	5211.34	5198.78	5125.72	5098.9	5044.59	5024.51	4996.28	4973.82	4924.46	4914.44	4902.98	4895.41	4872.73	4864.17	4844.3	4843.28	4833.21	4867.97	4871.34	4914.51	4963.94	5034.39	5117.19	5261.24	5453.76	5737.19	5948.22	6272.18	7074.12	7985.83	8315.21	8555.77	8635.49	8740.49	8826.29	8882.75	8909.48	8944.4	9014.86	9030.54	9014.15	8979.92	8802.91	8382.81	7392.9
2018-12-18	5549.41	5459.35	5379.08	5332.34	5267.79	5237.92	5193.98	5147.21	5116.22	5075.89	5049.96	5006.38	4974.69	4949.07	4936.18	4928.8	4898.48	4882.3	4852.91	4875.09	4871.18	4877.49	4886.1	4918.3	4962.57	5050.98	5166.09	5306.64	5496.31	5759.51	5962.44	6317.06	7076.65	8047.63	8371.3	8602.44	8691.63	8797.4	8836.77	8927.85	8955.46	8999.9	9058.32	9084.29	9072.09	9050.52	8876.36	8484.6	7508.39
2018-12-19	5627.18	5507.48	5424.7	5373.36	5295.47	5279.6	5207.64	5178.85	5121.17	5084.25	5044.01	5035.78	4986.5	4963.12	4940.83	4922.3	4908.38	4885.2	4890.12	4854.85	4878.05	4873.5	4899.91	4928.91	4958.81	5064.99	5156.43	5283.77	5448.05	5706.88	5953.36	6284.31	7058.74	8036.33	8399.46	8618.48	8735.72	8854.46	8930.75	9037.78	9075.85	9108.31	9164.46	9193.46	9185.6	9170.39	8997.03	8607.62	7634.29
2018-12-20	5659.53	5535.58	5434.18	5374.44	5326.78	5247.94	5220.69	5171.49	5127.53	5091.34	5062.8	5031.44	4986.84	4947.6	4924.66	4903.71	4872.54	4817.51	4804.96	4771.7	4761.84	4787.56	4798.19	4816.99	4843.55	4894.89	4935.56	5039.93	5185.11	5462.78	5682.48	5985.07	6624.82	7612.76	7925.98	8125.81	8212.42	8322.51	8378.1	8485.87	8509.44	8564.31	8601.23	8626	8616	8604.81	8449.22	8071.98	7097.48
2018-12-21	5413.97	5282.78	5178.81	5114.74	5033.81	4969.23	4911.81	4854.17	4796.1	4747.06	4719.03	4672.32	4622.14	4598.6	4566.63	4542.68	4521.09	4504.82	4494.7	4465.4	4462.05	4454.1	4450.89	4472.91	4474.28	4486.28	4505.8	4552.07	4598.78	4765.01	4849.25	5024.1	5378.47	5948.17	6156.94	6309.59	6411.73	6478.23	6575.7	6672.92	6715.83	6767.3	6830.51	6868.14	6879.74	6910.73	6815.82	6556.34	5972.77
2018-12-22	4670.33	4584.06	4514.51	4465.79	4389.34	4378.32	4334.59	4307.86	4269.29	4226.43	4196.33	4136.77	4093	4089.86	4064.7	4060.53	4046.91	4037.79	4036.53	4041.45	4035.11	4050.22	4090.55	4144.34	4197.45	4305.66	4406.99	4582.97	4823.49	5134.68	5345.35	5762.73	6614.7	7637.31	8020.74	8262.12	8412.54	8514.09	8593.9	8688.79	8761.01	8801.44	8859.31	8886.93	8891.49	8850.67	8690.4	8291.08	7283.27
2018-12-23	5519.85	5432.79	5345.22	5291.33	5226.3	5178.95	5134.47	5097.78	5056.54	5027.43	4983.2	4961.13	4931.44	4899.37	4885.53	4869.14	4846.87	4823.62	4831.02	4793.14	4789.61	4829.47	4837.48	4875.75	4910.6	5017.09	5082.21	5227.15	5374.47	5681.74	5885	6228.08	6885.54	7962.06	8329.3	8541.77	8669.63	8759.94	8838.18	8909.23	8951.7	9011.43	9071.61	9109.15	9105.41	9089.49	8908.76	8516.12	7511.22
2018-12-24	5594.53	5480.13	5393.26	5333.27	5284.8	5213.9	5169.77	5132.11	5099.05	5063.32	5044.85	5012.27	4963.44	4955.92	4923.19	4909.69	4881.66	4854.33	4856.86	4852.23	4830.5	4843.44	4869.04	4907.75	4968.94	5038.99	5148.04	5253.86	5429.84	5736	5928.9	6253.96	6994.77	7983.36	8330.07	8557.99	8657.61	8786.39	8806.64	8879.72	8941.85	8968.96	9016.54	9041.5	9034.43	9028.13	8817.09	8391.2	7480.33
2018-12-25	5672.66	5561.2	5460.77	5410.66	5331.44	5274.78	5237.5	5184.18	5149.81	5120.92	5088.9	5063.79	5010.02	4981.06	4972.43	4952.54	4929.38	4904.93	4897.73	4872.8	4861.56	4878.69	4897.01	4937.57	4965.71	5059.93	5123.1	5263.63	5443.35	5692.2	5875.85	6197.49	6954.77	7978.25	8301.59	8516.52	8624.03	8737.56	8812.93	8871.44	8921.7	8961.27	9018.4	9055.01	9043.02	9008.19	8832	8417.29	7352.92
2018-12-26	5644.44	5523.86	5423.8	5363.46	5302.15	5251.44	5198.38	5177.52	5132.45	5101.71	5049.29	5027.62	4973.76	4964.29	4953.51	4908.39	4889.06	4851.75	4819.25	4818.37	4805.52	4839.02	4829.33	4868.59	4917.22	4991.92	5089.8	5218.02	5348.86	5600.18	5821.03	6153.21	6840.54	7877.99	8196.83	8445.64	8532.7	8654.48	8727.91	8815	8860.01	8886.74	8939.37	8960.66	8950.91	8928.03	8746.27	8347.1	7311.45
2018-12-27	5617.91	5507.97	5444.89	5422.59	5351.33	5297.18	5199.28	5164.72	5125.96	5098.79	5058.05	5032.88	5004.89	4984.6	4930.51	4929.5	4892.19	4886.46	4854.75	4832.74	4826.89	4827.37	4847.49	4881.4	4909.1	4965.05	5010.75	5096.72	5205.04	5493.97	5710.93	6048.2	6805.78	7720.14	8062.74	8281.41	8409.99	8515.31	8625.9	8700	8765.93	8816.72	8878.44	8899.33	8888.42	8898.33	8704.24	8346.09	7334.71
2018-12-28	5484.02	5354.1	5278.69	5224.86	5146.29	5073.1	5045.49	5001.85	4963.48	4898.35	4862.66	4827.49	4782.48	4770.8	4729.3	4703.97	4687.23	4664.59	4643.98	4631.58	4628.14	4628.13	4616.67	4635.86	4635.75	4651.01	4683.5	4719.48	4781.77	4960.04	5084.69	5318	5798.24	6437.79	6681.99	6868.45	6979.94	7091.81	7157.87	7267.05	7289.01	7360.67	7419.45	7463.96	7484.25	7501.19	7420.65	7152.6	6453.34
2018-12-29	4915.5	4822.9	4745.07	4685.27	4638.01	4558.65	4545.83	4499.3	4462.32	4434.23	4399.01	4376.1	4311.72	4292.43	4287.75	4262.5	4253.29	4250.31	4247.76	4224.26	4232.05	4258.21	4262.78	4304.02	4373.62	4526.01	4569.84	4718.98	4927.84	5233.86	5448.91	5796.24	6624.21	7618.2	7989.22	8199.02	8318.97	8425.46	8493.54	8590.62	8632.93	8665.55	8717.89	8738.96	8733.04	8715.89	8542.8	8156.71	7154.41
2018-12-30	5389.32	5276.14	5173.62	5124.5	5024.85	5007.85	4948.08	4915.24	4863.87	4822.24	4793.37	4763.55	4723.48	4689.95	4663.78	4653.92	4623.83	4611.61	4587.49	4583.81	4578.78	4578.11	4608.86	4636.95	4677.33	4785.94	4870.29	5006.8	5145.12	5415.76	5596.03	5910.07	6619.65	7570.35	7835.18	8045.64	8125.11	8215.01	8290.78	8362.95	8392.32	8410.32	8471.99	8479.02	8463.18	8455.52	8265.07	7877.02	6932.3
2018-12-31	5165.78	5059.39	4948.55	4901.26	4809.43	4769.93	4711.19	4667.85	4627.2	4598.51	4542.49	4514.81	4461.63	4444.35	4421.36	4405.47	4375.24	4357.37	4343.71	4329.73	4322.96	4313.02	4333.65	4338.04	4395.75	4457.95	4548.49	4686.72	4801.71	5040.45	5205.33	5440.63	6090.82	6942.15	7169.4	7352.24	7446.01	7531.16	7588.5	7663.26	7693.5	7725.96	7797.77	7785.82	7740.41	7739.15	7617.89	7259.61	6413.92
[truncated: 51 more columns]
