# Supplementary material for: Short-term power load forecasting method based on Bagging-stochastic configuration networks
Source: PLoS One. 2024 Mar 19;19(3):e0300229. doi: 10.1371/journal.pone.0300229 (PMC10950235; doi:10.1371/journal.pone.0300229)
Supplement: S1 Data — (ZIP) [file pone.0300229.s001.zip › Data Availability Statement/Table 1-Number of hidden nodes of SCNs and the corresponding training error.xlsx]

## Sheet: Sheet1
47.2896	1
31.5267	2
23.3157	3
18.9924	4
15.7384	5
13.5521	6
11.7359	7
10.7442	8
9.50782	9
8.57584	10
7.95206	11
7.37689	12
6.93852	13
6.5207	14
6.05071	15
5.69623	16
5.42651	17
5.22966	18
5.12987	19
4.78719	20
4.42807	21
4.48571	22
3.98469	23
3.76357	24
3.63527	25
3.57138	26
3.52666	27
3.38752	28
3.15126	29
3.30437	30
2.96692	31
2.92078	32
3.05936	33
3.09794	34
3.10088	35
2.82182	36
2.96293	37
2.68813	38
2.61693	39
2.45954	40
2.45367	41
2.43472	42
2.17164	43
2.51161	44
2.08703	45
2.24367	46
2.36564	47
2.14093	48
2.18124	49
2.2744	50
2.0414	51
2.17468	52
1.62228	53
1.76299	54
1.8902	55
1.87453	56
1.84286	57
1.85213	58
1.80376	59
1.71197	60
1.55687	61
1.53164	62
1.52059	63
1.793	64
1.52279	65
1.69855	66
1.54745	67
1.34413	68
1.52347	69
1.46801	70
1.32076	71
1.28373	72
1.26357	73
1.27947	74
1.26004	75
1.25255	76
1.19575	77
1.1844	78
1.16555	79
1.17075	80
1.14194	81
1.16343	82
1.11027	83
1.09452	84
1.10747	85
1.10582	86
1.07066	87
1.05216	88
1.04856	89
1.03078	90
1.03469	91
1.04365	92
1.01915	93
0.982386	94
0.98667	95
0.959886	96
0.972451	97
0.959402	98
0.978314	99
0.959822	100
0.934511	101
0.946112	102
0.899598	103
0.903718	104
0.922242	105
0.913562	106
0.895331	107
0.882681	108
0.861184	109
0.883216	110
0.835184	111
0.858138	112
0.846725	113
0.848976	114
0.820271	115
0.831007	116
0.828551	117
0.7963	118
0.801288	119
0.816237	120
0.788455	121
0.771323	122
0.779688	123
0.760756	124
0.774654	125
0.751721	126
0.749931	127
0.754428	128
0.762791	129
0.725089	130
0.745222	131
0.734997	132
0.740542	133
0.689297	134
0.700487	135
0.700487	136
0.700487	137
0.700487	138
0.700487	139
0.700487	140
0.700487	141
0.700487	142
0.700487	143
0.700487	144
0.700487	145
0.700487	146
0.700487	147
0.700487	148
0.700487	149
0.700487	150
0.700487	151
0.700487	152
0.700487	153
0.700487	154
0.700487	155
0.700487	156
0.700487	157
0.700487	158
0.700487	159
0.700487	160
0.700487	161
0.700487	162
0.700487	163
0.700487	164
0.700487	165
0.700487	166
0.700487	167
0.700487	168
0.700487	169
0.700487	170
0.700487	171
0.700487	172
0.700487	173
0.700487	174
0.700487	175
0.700487	176
0.700487	177
0.700487	178
0.700487	179
0.700487	180
0.700487	181
0.700487	182
0.700487	183
0.700487	184
0.700487	185
0.700487	186
0.700487	187
0.700487	188
0.700487	189
0.700487	190
0.700487	191
0.700487	192
0.700487	193
0.700487	194
0.700487	195
0.700487	196
0.700487	197
0.700487	198
0.700487	199
0.700487	200
