# Supplementary material for: Short-term power load forecasting method based on Bagging-stochastic configuration networks
Source: PLoS One. 2024 Mar 19;19(3):e0300229. doi: 10.1371/journal.pone.0300229 (PMC10950235; doi:10.1371/journal.pone.0300229)
Supplement: S1 Data — (ZIP) [file pone.0300229.s001.zip › Data Availability Statement/Table 2-Number of SCNs-based learners and corresponding error.xlsx]

## Sheet: Sheet1
1	4.88602
2	4.19207
3	3.64518
4	3.22141
5	2.89961
6	2.66123
7	2.49007
8	2.3721
9	2.29524
10	2.24924
11	2.22546
12	2.21671
13	2.21715
14	2.2221
15	2.22792
16	2.23192
17	2.23219
18	2.22755
19	2.21741
20	2.20171
21	2.18082
22	2.15544
23	2.12659
24	2.09549
25	2.06352
26	2.03218
27	2.00301
28	1.97759
29	1.95747
30	1.94415
31	1.93904
32	1.94346
33	1.95859
34	1.98547
35	2.02498
36	2.07783
37	2.14457
38	2.22555
39	2.32094
40	2.43073
41	2.55474
42	2.69259
43	2.84376
44	3.00753
45	3.06398
46	3.287
47	3.65509
48	3.58776
49	4.09138
50	4.00097
51	4.49533
52	4.63883
53	5.00534
54	5.19651
55	5.51145
56	5.72135
57	5.65329
58	6.03825
59	5.98118
60	6.08011
61	6.60709
62	6.64151
63	6.77281
64	7.11022
65	7.07035
66	7.16336
67	7.35404
68	7.37682
69	7.29155
70	7.10271
71	7.11792
72	7.40644
73	6.9213
74	7.07444
75	6.81508
76	6.86233
77	6.7238
78	6.56633
79	6.39088
80	6.19854
81	5.99053
82	5.76819
83	5.53299
84	5.28648
85	5.03033
86	4.76626
87	4.49608
88	4.22163
89	3.94481
90	3.66752
91	3.3917
92	3.11925
93	2.85205
94	2.59195
95	2.34074
96	2.10011
97	1.87169
98	1.65697
99	1.45733
100	1.274
101	1.10806
102	0.9604
103	0.831739
104	0.722585
105	0.633234
106	0.563761
107	0.514006
108	0.483569
109	0.471802
110	0.47781
111	0.500443
112	0.538302
113	0.58974
114	0.652869
115	0.725568
116	0.805495
117	0.890107
118	0.976673
119	1.0623
120	1.14397
121	1.21856
122	1.2222
123	1.2458
124	1.3654
125	1.2254
126	1.37362
127	1.2224
128	1.0251
129	0.9522
130	0.8266
131	0.6688
132	0.5367
133	0.485124
134	0.4622
135	0.363505
136	0.516033
137	0.379514
138	0.561977
139	0.47278
140	0.507252
141	0.487975
142	0.405811
143	0.383964
144	0.41761
145	0.550092
146	0.409348
147	0.394976
148	0.493338
149	0.45296
150	0.526355
